# Supplementary material for: Molecular and morphological investigations of two new species in Qinia and Cymbella (Bacillariophyceae: Cymbellales) from China
Source: PLoS One. 2024 Dec 13;19(12):e0314880. doi: 10.1371/journal.pone.0314880 (PMC11642966; doi:10.1371/journal.pone.0314880)
Supplement: S1 Appendix — (TXT) [file pone.0314880.s001.txt]

#Cymbella_affinis_CH319_KJ011796


0
agtgaccgttacgaatctggtgtaatcccttacgctaaaatgggttactgggatgcttcatacgcagttaaaactactgacgttcttgcattattccgtattacaccacaaccaggtgtggatccagtagaagctgctgcagctgtagctggtgaatcttcaacagctacatggacagttgtatggactgatttattaacagcttgtgatcgttaccgtgcgaaagcttaccgtgtagatccagttccaaatacaacagatcaattcttcgctttcattgcatacgaatgtgatttattcgaagaaggttcattagctaacttaacagcgtctatcattggtaacgtgtttggtttcaaagccatttctgcattacgtttagaagatatgcgtattcctcactcatacttaaaaacattccaaggtcctgcaactggtattattgtagaacgtgaacgtttaaacaaatacggtgctcctttattaggtgctacagtaaaaccaaaattaggtttatctggtaaaaactacggtcgtgtagtttacgaaggtttaaaaggtggtttagacttcttaaaagatgatgaaaacattaactctcaaccattcatgcgttggagagagcgtttcttatactgtatggaaggtattaaccgtgcagcagcagctacaggtgaagttaaaggttcatacttaaacatcactgcaggtacaatggaagaagtttacaaacgtgcagaatacggtaaagctgtaggttctatcgttgtaatgatcgatttagttatgggttacacagcaattcaaagtgctgctctttgggctcgtgataacgattgtttattacacttacaccgtgcaggtaactcaacttatgctcgtcaaaaaaatcacggtattaacttccgtgttatttgtaaatggatgcgtatggctggtgttgaccatatccacgctggtacagttgtaggtaaattagaaggtgatcctttaatgattaaaggtttctacgatgtattaagattaacaaacttagatgttaacttaccatacggtgtcttcttcgaaatgacttgggctagtttacgtaaatgtgacaataaataacaatgctgaacc-ttacaggtttggcacttggaatgagtacaattcaaactacttaacaaggatcaattggagggcaagtctggtgccagcagccgcggtaattccagctccaatagcgtatattaaagttgttgcagttaaaaagct-cgtagttggatgtgtggcagttctca-aatttc------ttaggacgtttttgaactgccatctttgggtgaaaccaacgtggcattagtttgtcgtgttggtgattcccatcatttactg-tgaaaaaatcagtgcgttcaaagcaggcttatgccattgaatgtattagcatggaataatatgataggacctcggtactattttgttggtttgtgcaccaaggtaatgattaatagggatagttgggggtatttgtattccattgtcagaggtgaaattcttggatttttggaagacaaactactgcgaaagcatttaccaaggatgttttcattaatcaagaacgaaagttaggggatcgaagatgattagataccatcgtagtcttaaccataaactatgccaacaagggattggtggggtctcgtaatgagcccatcagcacctt
#Cymbella_aspera_B423_KJ011798


0
agtgaccgttacgaatctggtgtaatcccttacgctaaaatgggttactgggatgcttcatacgcagtaaaaactactgatattcttgcattattccgtattacaccacaaccaggtgtggatccagtagaagctgctgcagctgttgctggtgagtcttcaacagcaacatggacagttgtatggactgatttattaacagcttgtgatcgttaccgtgctaaagcgtaccgtgtagatccagttccgaatacaacagatcaattctttgcttttattgcatatgaatgtgatttattcgaagaaggttcattagctaacttaacagcttctattattggtaacgtatttggttttaaagccgtttctgcattacgtttagaagatatgcgtattcctcactcatatttaaaaacattccaaggtcctgcaactggtattattgtagaacgtgaacgtttaaacaaatacggtgctccattattaggtgcaacagtaaaaccaaaattaggtttatctggtaaaaactacggtcgtgtagtttatgaaggtttaaaaggtggtttagacttcttaaaagatgatgaaaacattaactctcaaccatttatgcgttggagagagcgtttcttatattgtatggaaggtattaaccgtgctgctgctgcaacaggtgaagttaaaggttcatacttaaacatcactgctggtacaatggaagaagtttacaaacgtgctgaatacggtaaagctgttggttctgtaattgtaatgatcgacttagttatgggttacacagcaattcaaagtgctgctatctgggctcgtgaaaatgattgtcttttacacttacatcgtgcaggtaactcaacttacgctcgtcaaaaaaaccatggtattaacttccgtgttatttgtaaatggatgcgtatggctggtgtagatcatatccacgctggtacagttgttggtaaattagaaggagatcctttaatgattaaaggtttctacgatactttaagattaacaaatttagatgttaacttaccatatggtatcttcttcgaaatgacatgggctagtttacgtaaatgtgacaataaataacattgccggatc-tttatggtctgacacttggaatgagaccaatacaaacgccttaacgaggatcaattggagggcaagtctggtgccagcagccgcggtaattccagctccaatagcgtatattaaagttgttgcagttaaaaagct-cgtagttggacttgtggtggaatttg-cttgtc---tttcatagatgagcactatctaccatgccagggctgaatttgtgtgacattagtttgttgtgcaaaggatgcctatca-ttactg-tgaaaaaatcaatgcgttcaaagcaggcttatgccacygaatgtgttagcatggaataataagataggaccttgttgctattttgttggtttatgca-taaggtaatgattaatagggactgtcgggggtatctgtattccgtcgcgagaggtgaaattcttagaccgatggaagacaaacaactgcgaaagcatttaccaaggatgttttcattaatcaagaacgaaagttgagggatcgaagatgattagataccatcgtagtctcaaccataaactatgccgacaagggataggtaaagttccgtagtgtctttatctgcacctt
#Cymbella_aspera_CH423_KJ011799


0
agtgaccgttacgaatctggtgtaatcccttacgctaaaatgggttactgggatgcttcatacgcagtaaaaactactgatattcttgcattattccgtattacaccacaaccaggtgtggatccagtagaagctgctgcagctgtagctggtgagtcttcaacagcaacatggacagttgtatggactgatttattaacagcttgtgatcgttaccgtgctaaagcgtaccgtgtagatccagttccaaatacaacagatcaattctttgcttttattgcatatgaatgtgatttattcgaagaaggttcattagctaacttaacagcttctattattggtaacgtatttggttttaaagccgtttctgcattacgtttagaagatatgcgtattcctcactcatatttaaaaacattccaaggtcctgcaactggtattattgtagaacgtgaacgtttaaacaaatacggtgctccattattaggtgcaacagtaaaaccaaaattaggtttatctggtaaaaactacgttcgtgtagtttatgaaggtttaaaaggtggtttagacttcttaaaagatgatgaaaacattaactctcaaccatttatgcgttggagagagcgtttcttatattgtatggaaggtattaaccgtgctgctgctgcaacaggtgaagttaaaggttcatacttaaacatcactgctggtacaatggaagaagtttacaaacgtgctgaatacggtaaagctgttggttctgtagttgtaatgatcgacttagttatgggttacacagcaattcaaagtgctgctatctgggctcgtgaaaatgattgtattttacacttacatcgtgcaggtaactcaacttacgctcgtcaaaaaaaccatggtattaacttccgtgttatttgtaaatggatgcgtatggctggtgtagatcatatccacgctggtacagttgttggtaaattagaaggggatcctttaatgattaaaggtttctacgatactttaagattaacaaatttagatgttaacttaccatatggtatcttcttcgaaatgacatgggctagtttacgtaaatgtgacaataaataacattgccggatc-tttatggtctgacacttggaatgagaccaatacaaacgccttaacgaggatcaattggagggcaagtctggtgccagcagccgcggtaattccagctccaatagcgtatattaaagttgttgcagttaaaaagct-cgtagttggacttgtggtggaatttg-cttgtc---tttcatagatgagcaccatctaccatgycagggctgaatttgtgtgacattagtttgttgtgcaaaggatgcctatca-ttactg-tgaaaaaatcaatgcgttcaaagcaggcttacgccactgaatgtgttagcatggaataataagataggaccttgttgctattttgttggtttatgca-taaggtaatgattaatagggactgtcgggggtatctgtattccgtcgcgagaggtgaaattcttagaccgatggaagacaaacaactgcgaaagcatttaccaaggatgttttcattaatcaagaacgaaagttgagggatcgaagatgattagataccatcgtagtctcaaccataaactatgccgacaagggataggtaaagttccgtagtgtctttatctgcacctt
#Cymbella_aspera_FD272_KJ011797


0
agtgaccgttacgaatctggtgtaatcccttacgctaaaatgggttactgggatgcttcatacgcagtaaaaactactgatgttcttgcattattccgtattacaccacaaccaggtgtggatccagtagaagctgctgcagctgtagctggtgagtcttcaacagcaacatggacagttgtatggactgatttattaacagcttgtgatcgttaccgtgctaaagcgtaccgtgtagatccagttccgaatacaacagatcaattctttgcttttattgcatatgaatgtgatttattcgaagaaggttcattagctaacttaacagcttctattattggtaacgtatttggttttaaagccgtttctgcattacgtttagaagatatgcgtattcctcactcatatttaaaaacattccaaggtcctgcaactggtattattgtagaacgtgaacgtttaaacaaatacggtgctccattattaggtgcaacagtaaaaccaaaattaggtttatctggtaaaaactacggtcgtgtagtttatgaaggtttaaaaggtggtttagacttcttaaaagatgatgaaaacattaactctcaaccatttatgcgttggagagagcgtttcttatattgtatggaaggtattaaccgtgctgctgctgcaacaggtgaagttaaaggttcatacttaaacatcactgctggtacaatggaagaagtttacaaacgtgctgaatacggtaaagctgttggttctgtaattgtaatgatcgacttagttatgggttacacagcaattcaaagtgctgctatctgggctcgtgaaaatgattgtattttacacttacatcgtgcaggtaactcaacttacgctcgtcaaaaaaaccatggtattaacttccgtgttatttgtaaatggatgcgtatggctggtgtagatcatatccacgctggtacagttgttggtaaattagaaggggatcctttaatgattaaaggtttctacgatactttaagattaacaaatttagatgttaacttaccatatggtatcttcttcgaaatgacatgggctagtttacgtaaatgtgacaataaataacattgccggatc-tttatggtctgacacttggaatgagaccaatacaaacgccttaacgaggatcaattggagggcaagtctggtgccagcagccgcggtaattccagctccaatagcgtatattaaagttgttgcagttaaaaagct-cgtagttggacttgtggtggaatttg-cttgtc---tttctaagatgagcaccatctgccatgcctgggctgaatttgtgtgacattagtttgttgtgcaaaggatgcctatca-ttactg-tgaaaaaatcaatgcgttcaaagcaggcttacgccactgaatgtgttagcatggaataataagataggaccttgttgctattttgttggtttatgca-taaggtaatgattaatagggactgtcgggggtatctgtattccgtcgcgagaggtgaaattcttagaccgatggaagacaaacaactgcgaaagcatttaccaaggatgttttcattaatcaagaacgaaagttgagggatcgaagatgattagataccatcgtagtctcaaccataaactatgccgacaagggataggtaaagttccgtagtgtctttatctgcacctt
#Cymbella_baicalaspera_B207_OP066547


0
nnnnnnnnnnnngaatctggtgtaatcccttacgctaaaatgggttactgggatgcttcatacgcagtaaaaactactgatattcttgcattattccgtattacaccacaaccaggtgtggatccagtagaagctgctgcagctgtagctggtgagtcttcaacagcaacatggacagttgtatggactgatttattaacagcttgtgatcgttaccgtgctaaagcgtaccgtgtagatccagttccaaatacaacagatcaattctttgcttttattgcatatgaatgtgatttattcgaagaaggttcattagctaacttaacagcttctattattggtaacgtatttggttttaaagccgtttctgcattacgtttagaagatatgcgtattcctcactcatatttaaaaacattccaaggtcctgcaactggtattattgtagaacgtgaacgtttaaacaaatacggtgctccattattaggtgcaacagtaaaaccaaaattaggtttatctggtaaaaactacggccgtgtagtttatgaaggtttaaaaggtggtttagacttcttaaaagatgatgaaaacattaactctcaaccatttatgcgttggnnnnnnnnnnnnnnnnnnnnnnnnnnnnnnnnnnnnnnnnnnnnnnnnnnnnnnnnnnnnnnnnnnnnnnnnnnnnnnnnnnnnnnnnnnnnnnnnnnnnnnnnnnnnnnnnnnnnnnnnnnnnnnnnnnnnnnnnnnnnnnnnnnnnnnnnnnnnnnnnnnnnnnnnnnnnnnnnnnnnnnnnnnnnnnnnnnnnnnnnnnnnnnnnnnnnnnnnnnnnnnnnnnnnnnnnnnnnnnnnnnnnnnnnnnnnnnnnnnnnnnnnnnnnnnnnnnnnnnnnnnnnnnnnnnnnnnnnnnnnnnnnnnnnnnnnnnnnnnnnnnnnnnnnnnnnnnnnnnnnnnnnnnnnnnnnnnnnnnnnnnnnnnnnnnnnnnnnnnnnnnnnnnnnnnnnnnnnnnnnnnnnnnnnnnnnnnnnnnnnnnnnnnnnnnnnnnnnnnnnnnnnnnnnnnnnnnnnnnnnnnnnnnnnnnnnnnnnnnnnnnnnnnnnnnnnnnnnnnnnnnnnnnnnnnnnnnnnnnnnnnnnnnnnnnnnnnnnnnnnnnnnnnnnnnnnnnnnnnnnnnnnnnnnnnnnnnnnnnnnnnnnnnngt-attccagctccaatagcgtatattaaagttgttgcagttaaaaagct-cgtagttggacttgtggtgg-atttg-cttgtc---tttcatagatgagcaccatctaccatgccagggctgaatttgtgtgacattagtttgttgtgcaaaggatgcctatca-ttactg-tgaaaaaatcaatgcgttcaaagcaggcttacgccactgaatgtgttagcatggaataataagataggaccttgttgctattttgttggtttatgca-taaggtaatgattaatagggactgtcgggggtatctgtattccgtcgcgagaggtgaaattcttagaccgatggaagacaaacaactgcgaaagcatttaccaaggatgttttcattaatcaagaacgaaagttgagggatcgaannnnnnnnnnnnnnnnnnnnnnnnnnnnnnnnnnnnnnnnnnnnnnnnnnnnnnnnnnnnnnnnnnnnnnnnnnnnnnnnnnnnn
#Cymbella_baicalaspera_B290_OP066548


0
nnnnnnnnntacgaatctggtgtaatcccttacgctaaaatgggttactgggatgcttcatacgcagtaaaaactactgatattcttgcattattccgtattacaccacaaccaggtgtggatccagtagaagctgctgcagctgtagctggtgagtcttcaacagcaacatggacagttgtatggactgatttattaacagcttgtgatcgttaccgtgctaaagcgtaccgtgtagatccagttccaaatacaacagatcaattctttgcttttattgcatatgaatgtgatttattcgaagaaggttcattagctaacttaacagcttctattattggtaacgtatttggttttaaagccgtttctgcattacgtttagaagatatgcgtattcctcactcatatttaaaaacattccaaggtcctgcaactggtattattgtagaacgtgaacgtttaaacaaatacggtgctccattattaggtgcaacagtaaaaccaaaattaggtttatctggtaaaaactacggccgtgtagtttatgaaggtttaaaaggtggtttagacttcttaaaagatgatgaaaacattaactctcaaccatttatgcgttggagagaannnnnnnnnnnnnnnnnnnnnnnnnnnnnnnnnnnnnnnnnnnnnnnnnnnnnnnnnnnnnnnnnnnnnnnnnnnnnnnnnnnnnnnnnnnnnnnnnnnnnnnnnnnnnnnnnnnnnnnnnnnnnnnnnnnnnnnnnnnnnnnnnnnnnnnnnnnnnnnnnnnnnnnnnnnnnnnnnnnnnnnnnnnnnnnnnnnnnnnnnnnnnnnnnnnnnnnnnnnnnnnnnnnnnnnnnnnnnnnnnnnnnnnnnnnnnnnnnnnnnnnnnnnnnnnnnnnnnnnnnnnnnnnnnnnnnnnnnnnnnnnnnnnnnnnnnnnnnnnnnnnnnnnnnnnnnnnnnnnnnnnnnnnnnnnnnnnnnnnnnnnnnnnnnnnnnnnnnnnnnnnnnnnnnnnnnnnnnnnnnnnnnnnnnnnnnnnnnnnnnnnnnnnnnnnnnnnnnnnnnnnnnnnnnnnnnnnnnnnnnnnnnnnnnnnnnnnnnnnnnnnnnnnnnnnnnnnnnnnnnnnnnnnnnnnnnnnnnnnnnnnnnnnnnnnnnnnnnnnnnnnnnnnnnnnnnnnnnnnnnnnnnnnnnnnnnnnnnnnnngt-attccagctccaatagcgtatattaaagttgttgcagttaaaaagct-cgtagttggacttgtggtggaatttg-cttgtc---tttcatagatgagcaccatctaccatgccagggctgaatttgtgtgacattagtttgttgtgcaaaggatgcctatca-ttactg-tgaaaaaatcaatgcgttcaaagcaggcttacgccactgaatgtgttagcatggaataataagataggaccttgttgctattttgttggtttatgca-taaggtaatgattaatagggactgtcgggggtatctgtattccgtcgcgagaggtgaaattcttagaccgatggaagacaaacaactgcgaaagcatttaccaaggatgttttcattaatcaagaacgaaagttgagggatcgaagatgattagataccatcgtagtcgnnnnnnnnnnnnnnnnnnnnnnnnnnnnnnnnnnnnnnnnnnnnnnnnnnnnnnnnnnnnn
#Cymbella_bengalensis_27JZ05-7_KU052334


0
nnnnnnnnnnnnnnnnnnnnnnnnnnnnnnnnnnnnnnnnnnggttactgggatgcttcatacgcagtaaaaactactgatattcttgcattattccgtattacaccacaaccaggtgtggatccagtagaagctgctgcagctgtagctggtgagtcttcaacagcaacatggacagttgtatggactgatttattaacagcttgtgatcgttaccgtgctaaagcgtaccgtgtagatccagttccaaatacaacagatcaattctttgcttttattgcatatgaatgtgatttattcgaagaaggttcattagctaacttaacagcttctattattggtaacgtatttggttttaaagccgtttctgcattacgtttagaagatatgcgtattcctcactcatatttaaaaacattccaaggtcctgcaactggtattattgtagaacgtgaacgtttaaacaaatacggtgctccattattaggtgcaacagtaaaaccaaaattaggtttatctggtaaaaactacggtcgtgtagtttatgaaggtttaaaaggtggtttagacttcttaaaagatgatgaaaacattaactctcaaccatttatgcgttggagagagcgtttcttatattgtatggaaggtattaaccgtgctgctgctgcaacaggtgaagttaaaggttcatacttaaacatcactgctggtacaatggaagaagtttacaaacgtgctgaatacggtaaagctgttggttctgtagttgtaatgatcgacttagttatgggttacacagcaattcaaagtgctgctatctgggctcgtgaaaatgattgtattttacacttacatcgtgcaggtaactcaacttacgctcgtcaaaaaaaccatggtattaacttccgtgttatttgtaaatggatgnnnnnnnnnnnnnnnnnnnnnnnnnnnnnnnnnnnnnnnnnnnnnnnnnnnnnnnnnnnnnnnnnnnnnnnnnnnnnnnnnnnnnnnnnnnnnnnnnnnnnnnnnnnnnnnnnnnnnnnnnnnnnnnnnnnnnnnnnnnnnnnnnnnnnnnnnnnnnnnnnnnnnnnnnnnnnnnnnnnnnnnnnnnnnnnn-nnnnnnnnnnnnnnnnnnnnnnnnnnnnnnnnnnnnnnnnnnnnnnnnnnnnnnnnnnnnnnnnnnnnnnnnnnnnnnnnnnnnnnnnattccagctccaatagcgtatattaaagttgttgcagttaaaaagct-cgtagttggacttgtggtggaatttg-cttgtc---tttcatagatgagcaccatctaccatgccagggctgaatttgtgtgacattagtttgttgtgcaaaggatgcctatca-ttactg-tgaaaaaatcaatgcgttcaaagcaggcttacgccactgaatgtgttagcatggaataataagataggaccttgttgctattttgttggtttatgca-taaggtaatgattaatagggactgtcgggggtatctgtattccgtcgcgagaggtgaaattcttagaccgatggaagacaaacaactgcgaaagcatttaccaaggatgttttcattaatcaagaacgaaagttgagggatcgaagatgattagataccatcgtagtcgtcnnnnnnnnnnnnnnnnnnnnnnnnnnnnnnnnnnnnnnnnnnnnnnnnnnnnnnnnnnn
#Cymbella_cistula_CH321_KJ011803


0
agtgaccgttacgaatctggtgtaatcccttacgctaaaatgggttactgggatgcttcatacgcagtaaaaactactgacattcttgcattattccgtattacaccacagccaggtgtagatccagtagaagctgctgcagctgtagctggtgagtcttcaacagcaacatggacagttgtatggactgatttattaacagcttgtgatcgttaccgtgctaaagcttaccgtgtagatccagttccaaatacaacagaccaattcttcgcttttatcgcatacgaatgtgatttatttgaagaaggttcgttagctaacttaacagcgtctatcattggtaacgtattcggtttcaaagccgtttctgcattacgtttagaagatatgcgtattcctcactcatacttaaaaacattccaaggacctgcaactggtattattgtagaacgtgaacgtttaaacaaatacggtgcacctttattaggtgctacagtaaaaccaaaattaggtttatctggtaaaaactacggtcgtgtagtttacgaaggtttaaaaggtggtttagacttcttaaaagatgatgaaaacattaactctcaaccattcatgcgttggagagagcgtttcttatactgtatggaaggtattaaccgtgctgctgcagctacaggtgaagttaaaggttcatacttaaacattactgctgctacaatggaagaagtttacaaacgtgctgattacagtaaagctgtaggttctatcgttgtaatgatcgatttagttatgggttacacagcaattcaaagtgctgctatctgggctcgtgataacgattgtttattacacttacaccgtgcaggtaactcaacttacgctcgtcaaaaaaaccatggtattaacttccgtgttatttgtaaatggatgcgtatggctggtgtagatcatatccacgctggtacagttgtaggtaaattagaaggtgatcctttaatgattaaaggtttctacgatgttttaagattaacaaacttagatgttaacttaccttacggtatcttctttgaaatgacttgggctagtttacgtaaatgtgacaataaataacaatgctgggcc-ttaaaggtttggcacttggaatgagtacaattcaaactacttaacaaggatcaattggagggcaagtctggtgccagcagccgcggtaattccagctccaatagcgtatattaaagttgttgcagttaaaaagct-cgtagttggatatgtggtaaccttca-gaagtc--tcttttgat--tgctctaggtaaccatctttgggtaaaaccaatgtggcattagtttgtcgtgttggtgattcccatcatttactg-tgaaaaaatcagtgcgttcaaagcaggcttatgccattgaatgtattagcatggaataatatgataggacctcggtactattttgttggtttgtgcaccaaggtaatgattaatagggatagttgggggtatttgtattccattgtcagaggtgaaattcttggatttttggaagacaaactactgcgaaagcatttaccaaggatgttttcattaatcaagaacgaaagttaggggatcgaagatgattagataccatcgtagtcttaaccataaactatgccaacaagggattggtggggcctcgtaatgagcccatcagcacctt
#Cymbella_helvetica_B457_KJ011804


0
agtgaccgttacgaatctggtgtaatcccttacgctaaaatgggttactgggatgcttcatacgcagtaaaaactactgacgttcttgcattattccgtattacaccacagccaggtgtggatccagtagaagctgctgcagctgtagctggtgagtcttcaacagcaacatggacagttgtatggactgatttattaacagcttgtgatcgttaccgtgcaaaagcttaccgtgtagatccagttccaaatacaacagatcaattcttcgcttttatcgcatatgaatgtgacttattcgaagaaggttcattagctaacttaacagcttctatcattggtaacgtattcggtttcaaagccgtttctgcattacgtttagaagatatgcgtattcctcactcatacttaaaaacattccaaggtccagcaactggtattattgtagaacgtgaacgtttaaacaaatacggtgctcctttattaggtgctacagtaaaaccaaaattaggtttatctggcaaaaactacggtcgtgtagtttatgaaggtttaaaaggtggtttagacttcttaaaagatgacgaaaacattaactcacaaccattcatgcgttggagagagcgtttcttatactgtatggaaggtattaaccgtgcagcagcggctacaggtgaagttaaaggttcatacttaaacatcactgctggtacaatggaagaagtttacaaacgtgctgaatacggtaaagctgttggttctatcgttgtaatgatcgatttagttatgggttacacagcaattcaaagtgctgctatctgggctcgtgataatgattgtttattacacttacaccgtgcaggtaactcaacttacgctcgtcaaaaaaatcatggtattaacttccgtgttatttgtaaatggatgcgtatggctggtgtagatcatatccacgctggtacagttgtaggtaaattagaaggtgatcctttaatgattaaaggtttctacgatgtattacgtttaacaaacttagatgttaacttaccatacggtattttcttcgaaatgacgtgggctagtttacgtaaatgtgacaataaataacaatgctgggcc-ttcaaggtttggcacttggaatgagtaaaattcaaactacttaacaaggatcaattggagggcaagtctggtgccagcagccgcggtaattccagctccaatagcgtatattaaagttgttgcagttaaaaagct-cgtagttggatgtatggtggttttca-gatttc---tttttgaa--agctttagaccgccttctttgggtgtaaccagcgtggcattagtttgtcgtgttggtgattcccatcatttactg-tgaaaaaatcagtgcgttcaargcaggcttatgccattgaatgtattagcatggaataatatgataggacctcggtactattttgttggtttgtgcaccaaggtaatgattaatagggatagttggggatatttgtattccattgtcagaggtgaaattcttggatttttggaagacaaactactgcgaaagcatttatcaaggatgttttcattaatcaagaacgaaagttaggggatcgaagatgattagataccatcgtagtcttaaccataaactatgccaacaagggattggtggggtctcgtagtgagcccatcagcacctt
#Cymbella_himalaspera_B271


0
nnnnnnnnnnnnnnnnnnnnnnnnnnnnnnnnnnnnnnnnnnnnnnnnnnnnnnnnnnnnnnnnnnnnnnnnnnnnnnnnnnnnnnnnnnnnnnnnnnnnnnnnnnnnnnnnnnnnnnnnnnnnnnnnnnnnnnnnnnnnnnnnnnnnnnnnnnnnnnnnnnnnnnnnnnnnnnnnnnnnnnnnnnnnnnnnnnnnnnnnnnnnnnnnnnnnnnnnnnnnnnnnnnnnnnnnnnnnnnnnnnnnnnnnnnnnnnnnnnnnnnnnnnnnnnnnnnnnnnnnnnnnnnnnnnnnnnnnnnnnnnnnnnnnnnnnnnnnnnnnnnnnnnnnnnnnnnnnnnnnnnnnnnnnnnnnnnnnnnnnnnnnnnnnnnnnnnnnnnnnnnnnnnnnnnnnnnnnnnnnnnnnnnnnnnnnnnnnnnnnnnnnnnnnnnnnnnnnnnnnnnnnnnnnnnnnnnnnnnnnnnnnnnnnnnnnnnnnnnnnnnnnnnnnnnnnnnnnnnnnnnnnnnnnnnnnnnnnnnnnnnnnnnnnnnnnnnnnnnnnnnnnnnnnnnnnnnnnnnnnnnnnnnnnnnnnnnnnnnnnnnnnnnnnnnnnnnnnnnnnnnnnnnnnnnnnnnnnnnnnnnnnnnnnnnnnnnnnnnnnnnnnnnnnnnnnnnnnnnnnnnnnnnnnnnnnnnnnnnnnnnnnnnnnnnnnnnnnnnnnnnnnnnnnnnnnnnnnnnnnnnnnnnnnnnnnnnnnnnnnnnnnnnnnnnnnnnnnnnnnnnnnnnnnnnnnnnnnnnnnnnnnnnnnnnnnnnnnnnnnnnnnnnnnnnnnnnnnnnnnnnnnnnnnnnnnnnnnnnnnnnnnnnnnnnnnnnnnnnnnnnnnnnnnnnnnnnnnnnnnnnnnnnnnnnnnnnnnnnnnnnnnnnnnnnnnnnnnnnnnnnnnnnnnnnnnnnnnnnnnnnnnnnnnnnnnnnnnnnnnnnnnnnnnnnnnnnnnnnnnnnnnnnnnnnnnnnnnnnnnnnnnnnnnnnnnnnnnnnnnnnnnnnnnnnnnnnnnnnnnnnnnnnnnnnnnnnnnnnnnnnnnnnnnnnnnnnnnnnnnnnnnnnnnnnnnnnnnnnnnnnnnnnnnnnnnnnnnnnnnnnnnnnnnnnnnnnnnnnnnnnnnnnnnnnnnnnnnnnnnnnnnnnnnnnnnnnnnnnnnnnnnnnnnnnnnnnnnnnnnnnnnngt-attccagctccaatagcgtatattaaagttgttgcagttaaaaagct-cgtagttggacttgtggtggaatttg-cttgtc---tttcatagatgagcactatctaccatgccagggctgaatttgtgtgacattagtttgttgtgcaaaggatgcctatca-ttactg-tgaaaaaatcaatgcgttcaaagcaggcttatgccaccgaatgtgttagcatggaataataagataggaccttgttgctattttgttggtttatgca-taaggtaatgattaatagggactgtcgggggtatctgtattccgtcgcgagaggtgaaattcttagaccgatggaagacaaacaactgcgaaagcatttaccaaggatgttttcattaatcaagaacgaaagttgagggatcgaagatgattagataccatcgtagtcgnnnnnnnnnnnnnnnnnnnnnnnnnnnnnnnnnnnnnnnnnnnnnnnnnnnnnnnnnnnnn
#Cymbella_janischii_CH062_KJ011805


0
agtgaccgttacgaatctggtgtaatcccttacgctaaaatgggttactgggatgcttcatacgcagtaaaaactactgacgttcttgcgttattccgtattacaccgcaaccaggtgtagatccagtagaagctgcagcagctgtagctggtgaatcttcaacagcaacatggacagttgtatggacagatttattaacagcttgtgaccgttaccgtgctaaagcgtaccgtgtagatccagttccgaatacaacagatcaatttttcgcttttatcgcatatgaatgtgatttattcgaagaaggttcattagcgaacttaacagcgtctattattggtaacgtgttcggctttaaagctgtttctgcattacgtttagaagatatgcgtattcctcactcatacttaaaaacattccaaggtcctgccactggtattattgtagaacgtgagcgtttaaacaaatacggtgctccattattaggtgctacagtaaaaccgaaattaggtttatctggtaaaaactatggtcgtgtagtttatgaaggtttaaaaggtggtttagacttcttaaaagatgacgaaaacattaactcacaaccattcatgcgttggagagaacgtttcctatactgtatggaaggtattaaccgtgcggctgcagctacaggtgaagttaaaggttcatacttaaacatcactgctggtacaatggaagaagtgtacaaacgtgctgaatacggtaaagctgttggttctgtagttgtaatgatcgatttagttatgggttatacagcaattcaaagtgctgctatttgggctcgtgataacgatatgcttttacatttacaccgtgctggtaactctacgtacgctcgtcaaaaaaatcatggtatcaacttccgtgtaatctgtaaatggatgcgtatggctggtgtagatcacatccatgctggtacagttgttggtaaactagaaggtgatcctttaatgattaaagggttctatgacgttttaagattaacaaacttagatgttaatttaccatatggtattttcttcgaaatgacatgggctagtttacgtaaatgtgacaataaataacaatgccgggcc-cttgtggtttggcacttggaatgagaacaactcaaaccacttaacgaggatcaattggagggcaagtctggtgccagcagccgcggtaattccagctccaatagcgtatattaaagttgttgcagttaaaaagct-cgtagttggatttgtgatagaatctg-agtgcc---atttttggctgcttggaaactgtcatctgtaggtggaatctgtttggcattaggttgtcaggcagaggatgcctatcctttactg-tgaaaaaatcagtgcgttcaaagcagacttatgtcgttgaatgtattagcatggaataataagataggacctttgtactattttgttggtttgtgtatttaggtaatgattaaaaggaacagttgggggtatttgtattccattgtcagaggtgaaattcttggatttttggaagacaaactactgcgaaagcatttaccaaggatgttttcattaatcaagaacgaaagttaggggatcgaagatgattagataccatcgtagtcttaaccataaactatgccaacaagggattggtggggtttcgtaatgtccccatcagcacctt
#Cymbella_lanceolata_AT-194Gel07_AM710493


0
nnnnnnnnnnnnnnnnnnnnnnnnnnnnnnnnnnnnnnnnnnnnnnnnnnnnnnnnnnnnnnnnnnnnnnnnnnnnnnnnnnnnnnnnnnnnnnnnnnnnnnnnnnnnnnnnnnnnnnnnnnnnnnnnnnnnnnnnnnnnnnnnnnnnnnnnnnnnnnnnnnnnnnnnnnnnnnnnnnnnnnnnnnnnnnnnnnnnnnnnnnnnnnnnnnnnnnnnnnnnnnnnnnnnnnnnnnnnnnnnnnnnnnnnnnatacaacagaccacttctttgcttttatcgcatacgaatgtgatttattcgaagaaggttcattagctaacttaacagcgtctatcattggtaacgtattcggtttcaaagccgtttctgcattacgtttagaagatatgcgtattcctcactcatacttaaaaacattccaaggacctgcaactggtattattgtagaacgtgaacgtttaaacaaatacggtgctcctttattaggtgctacagtaaaaccaaaattaggtttatctggtaaaaactacggtcgtgtagtttatgaaggtttaaaaggtggtttagacttcttaaaagatgacgaaaatattaactctcaaccattcatgcgttggagagaacgtttcttatactgtatggaaggtattaaccgtgctgcagcagcaacaggtgaagttaaaggttcatacttaaacatcactgctggtacaatggaagaagtttacaaacgtgctgaatacggtaaagctgtaggttctatcgttgtaatgatcgatttagttatgggttacacagcaattcaaagtgctgctatctgggctcgtgataacgattgtttattacacttacaccgtgcaggtaactctacttacgctcgtcaaaaaaatcatggtattaacttccgtgttatcggtaaagggagtgcggtannnnnnnnnnnnnnnnnnnnnnnnnnnnnnnnnnnnnnnnnnnnnnnnnnnnnnnnnnnnnnnnnnnnnnnnnnnnnnnnnnnnnnnnnnnnnnnnnnnnnnnnnnnnnnnnnnnnnnnnnnnnnnnnnnnnnnnnnnnnnnnnnnnnnnnnnnnnnnnnnngacaataaataacaatgctgggcc-ttcaaggtttggcacttggaatgagtaaaatttaaactac-taacaagtatcaattggagggcaagtctggtgccagcagccgcggtaattccagctccaatagcgtatattaaagttgttgcagttaaaaagct-cgtagttggatatatggaacgaactg-cggtcc---tttttggg--cttcaatgagtttcatttttgtgtaaaaccagcgtggcattagtttgttgtgctggtgatatgcatcatttactg-tgaaaaaatcagtgcgttcaaagcaggcttatgccattgaatgtattagcatggaataatatgatatgacctcggttctattttgttggtttgtgcaccaaggtaatgattaatagggatagttgggggtatttgtattccattgtcagaggtgaaattcttggatttttggaagacaaactactgcgaaagcatctaccaaggatgttttcattaatcaagaacgaaagttaggggatcgaagatgattagataccatcgtagtcttaaccataaactatgccaacaagggattggtggggtctcgtaatgagctcatcagcacctt
#Cymbella_lanceolata_CH040_KJ011806


0
agtgaccgttacgaatctggtgtaatcccttacgctaaaatgggttactgggatgcttcatacgcagtaaaaactactgacgttcttgcattattccgtattacaccacaaccaggtgtggatccagtagaagctgctgcagctgtagctggtgagtcttcaacagcaacatggacagttgtatggactgatttattaacagcgtgtgatcgttaccgtgcgaaagcttaccgtgtagatccagttccaaatacaacagaccaattctttgcttttatcgcatacgaatgtgatttattcgaagaaggttcattagctaacttaacagcgtctatcattggtaacgtattcggtttcaaagccgtttctgcattacgtttagaagatatgcgtattcctcactcatacttaaaaacattccaaggacctgcaactggtattattgtagaacgtgaacgtttaaacaaatacggtgctcctttattaggtgctacagtaaaaccaaaattaggtttatctggtaaaaactacggtcgtgtagtttatgaaggtttaaaaggtggtttagacttcttaaaagatgacgaaaatattaactctcaaccattcatgcgttggagagaacgtttcttatactgtatggaaggtattaaccgtgctgcagcagcaacaggtgaagttaaaggttcatacttaaacatcactgctggtacaatggaagaagtttacaaacgtgctgaatacggtaaagctgtaggttctatcgttgtaatgatcgatttagttatgggttacacagcaattcaaagtgctgctatctgggctcgtgataacgattgtttattacacttacaccgtgcaggtaactctacttacgctcgtcaaaaaaatcatggtattaacttccgtgttatctgtaaatggatgcgtatggctggtgtagatcatatccacgctggtacagttgtaggtaaattagaaggtgatcctttaatgattaaaggtttctacgatgtattaagattaacaaacttagatgttaacttaccatacggtatcttcttcgaaatgacttgggctagtttacgtaaatgtgacaataaataacaatgctgggcc-ttcaaggtttggcacttggaatgagtaaaatttaaactacttaacaagtatcaattggagggcaagtctggtgccagcagccgcggtaattccagctccaatagcgtatattaaagttgttgcagttaaaaagct-cgtagttggatatatggaacraactg-cggtcc---tttttggg--cttcaatgagtttcatttttgtgtaaaaccagcgtggcattagtttgttgtgctggtgatatgcatcatttactg-tgaaaaaatcagtgcgttcaaagcaggcttatgccattgaatgtattagcatggaataatatgatatgacctcggttctattttgttggtttgtgcaccaaggtaatgattaatagggatagttgggggtatttgtattccattgtcagaggtgaaattcttggatttttggaagacaaactactgcgaaagcatctaccaaggatgttttcattaatcaagaacgaaagttaggggatcgaagatgattagataccatcgtagtcttaaccataaactatgccaacaagggattggtggggtctcgtaatgagctcatcagcacctt
#Cymbella_mexicana_CH031_KJ011807


0
agtgaccgttacgaatctggtgtaatcccttacgctaaaatgggttactgggatgcttcatacgcagtaaaaactactgacgttcttgcgttattccgtattacaccgcaaccaggtgtagatccagtagaagctgcagcagctgtagctggtgaatcttcaacagcaacatggacagttgtatggacagatttattaacagcttgtgaccgttaccgtgctaaagcgtaccgtgtagatccagttccgaatacaacagatcaatttttcgctttaatcgcatatgaatgtgatttattcgaagaaggttcattagcgaacttaacagcgtctattattggtaacgtgttcggctttaaagctgtttctgcattacgtttagaagatatgcgtattcctcactcatacttaaaaacattccaaggtcctgccactggtattattgtagaacgtgagcgtttaaacaaatacggtgctccattattaggtgctacagtaaaaccgaaattaggtttatctggtaaaaactatggtcgtgtagtttatgaaggtttaaaaggtggtttagacttcttaaaagatgacgaaaacattaactcgcaaccattcatgcgttggagagaacgtttcttatactgtatggaaggtattaatcgtgcgtctgcagctacaggtgaagttaaaggttcatacttaaacatcactgctggtacaatggaagaagtttacaaacgtgctgaatacggtaaagctgttggttctgtagttgtaatgatcgatttagttatgggttatacagcaattcaaagtgctgctatttgggctcgtgataacgatatgcttttacatttacaccgtgctggtaactctacgtacgctcgtcaaaaaagtcatggtatcaacttccgtgtaatctgtaaatggatgcgtatggctggtgtagatcacatccatgctggtacagttgttggtaaattagaaggtgatcctttaatgattaaaggtttctatgacgttttaagattaacaaacttagatgttaatttaccatatggtattttctttgaaatgacatgggctagtttacgtaaatgtgacaataaataacaatgctgggcc-cttgtggtttggcacttggaatgagaacaactcaaaccacttaacgaggatcaattggagggcaagtctggtgccagcagccgcggtaattccagctccaatagcgtatattaaagttgttgcagttaaaaagct-cgtagttggatttgtgatagaatcta-agtgcc---atttttggctgcttggaaactgtcatctgtaggtggaatctgtttggcattaggttgtcaggcagaggatgcctatcctttactg-tgaaaaaatcagtgcgttcaaagcagacttatgtcgttgaatgtattagcatggaataataagataggacctttgtactattttgttggtttgtgtatttaggtaatgattaaaaggaacagttgggggtatttgtattccattgtcagaggtgaaattcttggatttttggaagacaaactactgcgaaagcatttaccaaggatgttttcattaatcaagaacgaaagttaggggatcgaagatgattagataccatcgtagtcttaaccataaactatgccaacaagggattggtggggtttcgtaatgtccccatcagcacctt
#Cymbella_proxima_22vi094A_KJ011808


0
agtgaccgttacgaatctggtgtaatcccttacgctaaaatgggttactgggatgcttcatacgcagtaaaaactactgacgttcttgcattattccgtattacaccacaaccaggtgtggatccagtagaagctgctgcagctgtagctggtgagtcttcaacagcaacgtggacagttgtatggacagatttattaacagcttgtgaccgttaccgtgctaaagcttaccgtgtagatccagttccaaatacaacagatcaattcttcgcttttatcgcatatgaatgtgatttattcgaagaaggttcattagcaaacttaacagcgtctatcattggtaacgtattcggtttcaaagccgtttctgcattacgtttagaagatatgcgtattcctcactcatatttaaaaacattccaaggtcctgcaactggtattattgtagaacgtgagcgtttaaacaaatacggtgctccattattaggtgctacagtaaaaccaaaattaggtttatctggtaaaaactacggtcgtgtagtttatgaaggtttaaaaggtggtttagacttcttaaaagatgacgaaaacattaactctcaaccatttatgcgttggagagaacgtttcttatactgtatggaaggtattaaccgtgctgctgcagctacaggtgaagttaaaggttcatacttaaacatcactgctggtacaatggaagaagtttacaaacgtgctgagtacggtaaagctgtaggttctgtagttgtaatgatcgatttagttatgggttacacagcaattcaaagtgctgctatttgggctcgtgacaatgatatgcttttacatttacaccgtgcaggtaactctacttacgctcgtcaaaaaaatcatggtattaacttccgtgtaatttgtaaatggatgcgtatggctggtgtagatcatatccccgctggtacagttgttggtaaattagaaggtgatcctttaatgattaaaggtttctacgatgttttaagattaacaaatttagatgttaatttaccatatggtattttctttgaaatgacatgggcaagtttacgtaaatgtgacaataaataacaatgccgggcc-cttgtggtttggcacttggaatgagwacaactcaaaccacttaacgagtatcaattggagggcaagtctggtgccagcagccgcggtaattccagctccaatagcgtatattaaagttgttgcagttaaaaagct-cgtagttggatttgtgatggaatctg-aatgcc----ttattggctatttggacaccgtcatctttaggtggaatttgtttggcattaggttgtcagacagaggatgcctatcctttactg-tgaaaaaatcagtgcgttcaaagcaggcttatgccgttgaatgtattagcatggaataataagataggacctttgtactattttgttggtttgtgtactcaggtaatgattaaaaggaacagttgggggtatttgtattccattgtcagaggtgaaattcttggatttttggaagacaaactactgcgaaagcatttaccaaggatgttttcattaatcaagaacgaaagttaggggatcgaagatgattagataccatcgtagtcttaaccataaactatgccaacaagggattggtggggttccgtaatgtccccatcagcacctt
#Cymbella_stuxbergii_B63_KJ011810


0
agtgaccgttacgaatctggtgtaatcccttacgctaaaatgggttactgggatgcttcatacgcagtaaaaactactgacgttcttgcattattccgtattacaccacaaccaggtgtggatccagtagaagctgctgcagctgtagctggtgaatcttcaacagcaacatggacagttgtatggacagatttattaacagcttgtgaccgttaccgtgctaaagcttaccgtgtagatccagttccaaatacaacagaccaattcttcgctttcatcgcatacgaatgtgatttattcgaagaaggttcattagcaaacttaacagcgtctatcattggtaacgtattcggtttcaaagccgtttctgcattacgtttagaagatatgcgtattcctcactcatacttaaaaacattccaaggccctgcaactggtatcattgtagaacgtgagcgtttaaacaaatatggtgctccattattaggtgctacagtaaaaccaaaattaggtttatctggtaaaaactacggtcgtgtagtttatgaaggtttaaaaggtggtttagacttcttaaaagatgacgaaaacattaactctcaaccattcatgcgttggagagaacgtttcttatactgtatggaaggtattaaccgtgctgctgctgctacaggtgaagttaaaggttcttacttaaacatcactgctggtacaatggaagaagtttacaaacgtgctgaatacggtaaagctgtaggttctgtagttgtaatgatcgatttagttatgggctacacagcaattcaaagtgctgctatttgggctcgtgacaacgatatgcttttacatttacaccgtgcaggtaactctacttacgctcgtcaaaaaaatcatggtattaacttccgtgtaatttgtaaatggatgcgtatggctggtgtagatcatatccacgctggtacagttgttggtaaattagaaggtgatcctttaatgattaaaggtttctacgatgttttaagattaacaaacttagatgttaatttaccatacggtattttcttcgaaatgacatgggcaagtttacgtaaatgtgacaataaataacaatgctgggcc-cttgtggtttggcacttggaatgagtacaactcaaaccacttaacgaggatcaattggagggcaagtctggtgccagcagccgcggtaattccagctccaatagcgtatattaaagttgttgcagttaaaaagct-cgtagttggatttgtgatggaatctg-aatgcc----ttattggctatttggaaactgtcatctttaggtggaatttgcttggcattaggttgtcaggcagaggatgcctatcctttactg-tgaaaaaatcagtgcgttcaaagcaggcttatgccgttgaatgtattagcatggaataataagataggaccttagtactattttgttggtttgtgtactcaggtaatgattaaaaggaacagttgggggtatttgtattccattgtcagaggtgaaattcttggatttctggaagacaaactactgcgaaagcatttaccaaggatgttttcattaatcaagaacgaaagttaggggatcgaagatgattagataccatcgtagtcttaaccataaactatgccaacaagggattggtggggttccgtaatgtccccatcagcacctt
#Cymbella_tumida_1vii097A_KJ011812


0
agtgaccgttacgaatctggtgtaatcccttacgctaaaatgggttactgggatgcttcatacgcagtaaaaactactgacgttcttgcattattccgtattacaccacaaccaggtgtggatccagtagaagctgctgcagctgtagctggtgagtcttcaacagcaacatggacagttgtatggacagatttattaacagcttgtgaccgttaccgtgctaaagcttaccgtgtagatccagttccaaatacaacagatcaattcttcgcttttatcgcatacgaatgtgatttatttgaagaaggttcattagctaacttaacagcgtctatcattggtaacgtattcggttttaaagccgtttctgcattacgtttagaagatatgcgtattcctcactcatacttaaaaacattccaaggtcctgcaactggtattattgtagaacgtgaacgtttaaacaaatatggtgctccattattaggtgctacagtaaaaccaaaattaggtttatctggtaaaaactacggtcgtgtagtttatgaaggtttaaaaggtggtttagacttcttaaaagatgatgaaaacattaactcacaaccatttatgcgttggagagaacgtttcttatactgtatggaaggtattaaccgtgcagctgctgctacaggtgaagttaaaggttcatacttaaacatcactgctggtacaatggaagaagtttacaaacgtgctgaatacggtaaagctgtaggttctgtagttgtaatgatcgatttagttatgggttacacagcaattcaaagtgctgctatttgggctcgtgataacgacatgcttttacacttacaccgtgcaggtaactctacttacgctcgtcaaaagaaccatggtattaacttccgtgtaatctgtaaatggatgcgtatgtctggtgtagaccatatccacgctggtacagttgttggtaaattagaaggtgatcctttaatgattaaaggtttctacgatgtattaagattaacaaacttagatgttaacttaccatacggtatcttcttcgaaatgacatgggctagtttacgtaaatgtgacaataaataacaatgccgggcc-cttgcggtttggcacttggaatgagtacaactcaaatccattaacgagaatcaattggagggcaagtctggtgccagcagccgcggtaattccagctccaatagcgtatattaaagttgttgcagttaaaaagct-cgtagttgaatatctgatagaatgtg-aacgcc---ttctaggtgtttgca---gactgtctctgtaggtgaaatttgtttggcattaggttgtcattcaaaggacgtctaccctttactg-tgaaaaaatcagtgcgttcaaagcaggcttacgccgttgaatgtattagcatggaataataagataggactttttgactattttgttggtttgtgttaaaaggtaatgattaacaggaacggacgggggtataggtattccagagtcagaggtgaaattcttggatttttggaagactaactactgcgaaagcatttaccaagaatgttttcattaatcaagaacgaaagttaagggatcgaagatgattagataccatcgtagtcttaaccataaactatgccgactagggattggtggggtttcgtaatgtccccatcagcacctt
#Cymbopleura_inaequalis_CH332_KJ011814


0
agtgaccgttacgaatctggtgtaattccttacgctaaaatgggttactgggatgcttcatacgcagtaaaaactactgacgttcttgcgttattccgtattacaccacaaccaggtgtagatccagtagaagctgcagcagctgtagctggcgagtcttcaacagcaacatggacagttgtatggactgatttattaacagcttgtgatcgttaccgtgctaaagcttaccgtgtagatccagttccaaatacaacagatcaattcttcgcttttattgcatatgaatgtgatttattcgaagaaggttcattagctaacttaacagcttcaatcattggtaacgtatttggtttcaaagccatttctgcattacgtttagaagatatgcgtattcctcactcatacttaaaaacattccaaggtccggcgactggtattattgtagaacgtgaacgtttaaacaaatacggtgctccattattaggtgcaacagtaaaaccaaaattaggtttatctggtaaaaactacggtcgtgtagtttacgaaggtttaaaaggtggtttagacttcttaaaagatgatgaaaacattaactctcaaccattcatgcgttggagagaacgtttcttatactgtatggaaggtattaaccgtgcttctgcagctacaggtgaagttaaaggttcatacttaaacattactgctggtacaatggaagaagtatacaaacgtgctgagtatggtaaagctgttggttctgtaattgtaatgatcgatttagttatgggttatacagcaattcaaagtgctgctatttgggctcgtgacaatgatttacttttacacttacaccgtgcaggtaactcaacttatgctcgtcaaaagaaccacggtattaacttccgggttatctgtaaatggatgcgtatgtctggtgtagatcatatccacgctggtacagttgtaggtaaattagaaggtgatcctttaatgattaaaggtttctacgatactttaagattaacaaatttagatgttaacttaccttatggtatcttcttcgaaatgacatgggctagtttacgtaaatgtgacaataaataacaatgctgggcc-ttcaaggtttggcacttggaatgagtacaactcaaaccacttaatgaggatcgattggagggcaagtctggtgccagcagccgcggtaattccagctccaatggcgtatattaaagttgttgcagttaaaaagct-cgtagttgaatttatgatggtgactg-gttgtc----attttgttgaccagtccactgacatttttgggcagagtctgtttgacattaagttgtctggcaggatatgcctatcatttactg-tgaaaaaatcaaagcgttcaaagcaggcttatgctgctgaatgtattagcatggaataataagatgggacctcagtactatttagttggtttgtgtaccagggtgatgattaatagggacaattgggggtatttgtattccattgtcagaggtgaaattcttggatttttggaagacaaactactgcgaaagcatttaccaaggatgttttcattaatcaagaacgaaagttaggggatcaaagatgattagataccatcgtagtcttaaccataaactttgccgacaagggattggtagggttccgtaatgtctctatcagcacctt
#Cymbopleura_naviculiformis_22vi092D_KJ011815


0
nnnnnnnnnnnnnnnnnnnnnnnnnnnnnnnnnnnnnnnnnnggttactgggatgcttcatacgcagtaaaaactactgatgttcttgcattattccgtattacaccacaaccaggtgtagatccagtagaagctgctgcagctgtagctggtgagtcttcaacagcaacatggacagttgtatggactgatttattaacagcttgtgatcgttaccgtgctaaagcttaccgtgtagatccagttccaagtacaacagatcaattcttcgcttttatcgcatacgaatgtgatttatttgaagaaggttcgttagctaacttaacagcttctatcattggtaacgtatttggttttaaagccatttctgcattacgtttagaagatatgcgtattcctcactcatatttaaaaacattccaaggtcctgcaactggtattattgtagaacgtgaacgtttaaacaaatacggtgctccattattaggtgcaacagtaaaaccaaaattaggtttatctggtaaaaactacggtcgtgtagtttatgaaggtttaaaaggtggtttagacttcttaaaagatgatgaaaacattaactctcaaccatttatgcgttggagagagcgtttcttatactgtatggaaggtattaaccgtgctgctgcagctacaggtgaagttaaaggttcatacttaaacatcactgctggtacaatggaagaagtgtacaaacgtgctgaatatggtaaagctgttggttctgtaattgtaatgatcgatttagttatgggttacacagcaattcaaagtgctgctatctgggctcgtgataatgattgtcttttacacttacatcgtgcaggtaactcaacttacgctcgtcaaaaaaatcatggtattaacttccgtgttatttgtaaatggatgcgtatgtctggtgtagatcatatccacgctggtacagttgttggtaaattagaaggtgatcctttaatgattaaaggtttctacgatgttttaagattaacacacttagatgttaacttaccatatggtatcttcttcgaaatgacatgggctagtttacgtaaatgtgacaataaataacaatgccgggcc-tttaaggtctggcacttggaatgagaacaactcaaaccacttaacgaggatcaattggagggcaagtctggtgccagcagccgcggtaattccagctccaatagcgtatattaaagttgttgcagttaaaaagct-cgtagttggatttgtggtggtacctg-aatgcc-attttttggttcagtcagttgctgccatctttgggtgaagtttgtgtggcattaggttgtcatgcagaggatgcctatcatttactg-tgaaaaaatcagcgcgttcaaagcaggcttatgccattgaatgtattagcatggaataataagataggaccttggtactattttgttggtttgtgcaccgaggtaatgattaatagggacagttgggggtattcgtattccattgtcagaggtgaaattcttggatttttggaagacgaactactgcgaaagcatttaccaaggatgttttcattaatcaagaacgaaagttaggggatcgaagatgattagataccatcgtagtcttaaccataaactatgccgacaagggattggtggggcttcgtaatgtctccatcagcacctt
#Cymbopleura_naviculiformis_AT-177.04__AM710464


0
nnnnnnnnnnnnnnnnnnnnnnnnnnnnnnnnnnnnnnnnnnnnnnnnnnnnnnnnnnnnnnnnnnnnnnnnnnnnnnnnnnnnnnnnnnnnnnnnnnnnnnnnnnnnnnnnnnnnnnnnnnnnnnnnnnnnnnnnnnnnnnnnnnnnnnnnnnnnnnnnnnnnnnnnnnnnnnnnnnnnnnnnnnnnnnnnnnnnnnnnnnnnnnnnnnnnnnnnnnnnnnnnnnnnnnnnnnnnnnnnnnnnnnnnaagtacaacagatcaattcttcgcttttatcgcatacgaatgtgatttatttgaagaaggttcgttagctaacttaacagcttctatcattggtaacgtatttggttttaaagccatttctgcattacgtttagaagatatgcgtattcctcactcatatttaaaaacattccaaggtcctgcaactggtattattgtagaacgtgaacgtttaaacaaatacggtgctccattattaggtgcaacagtaaaaccaaaattaggtttatctggtaaaaactacggtcgtgtagtttatgaaggtttaaaaggtggtttagacttcttaaaagatgatgaaaacattaactctcaaccatttatgcgttggagagagcgtttcttatactgtatggaaggtattaaccgtgctgctgcagctacaggtgaagttaaaggttcatacttaaacatcactgctggtacaatggaagaagtgtacaaacgtgctgaatatggtaaagctgttggttctgtaattgtaatgatcgatttagttatgggttacacagcaattcaaagtgctgctatctgggctcgtgataatgattgtcttttacacttacaccgtgcaggtaactcaacttacgctcgtcaaaaaaatcatggtattaacttccgtgttatttgtaaatggatgcgtatgtctggtgtagatcatatccgcgcctggannnnnnnnnnnnnnnnnnnnnnnnnnnnnnnnnnnnnnnnnnnnnnnnnnnnnnnnnnnnnnnnnnnnnnnnnnnnnnnnnnnnnnnnnnnnnnnnnnnnnnnnnnnnnnnnnnnnnnnnnnnnnnnnnnnnnngacaataaataacaatgccgggcc-tttaaggtctggcacttggaatgagaacaactcaaaccacttaacgaggatcaattggagggcaagtctggtgccagcagccgcggtaattccagctccaatagcgtatattaaagttgttgcagttaaaaagct-cgtagttggatttgtggtggtacctg-aatgcc-attttttggttcagtcaggtgctgtcatctttgggtgaaatctgtgtggcattaggttgtcatgcagaggatgcctatcatttactg-tgaaaaaatcagcgcgttcaaagcaggcttatgccattgaatgtattagcatggaataataagataggaccttggtactattttgttggtttgtgcaccgaggtaatgattaatagggacagttgggggtattcgtattccattgtcagaggtgaaattcttggatttttggaagacgaactactgcgaaagcatttaccaaggatgttttcattaatcaagaacgaaagttaggggatcgaagatgattagataccatcgtagtcttaaccataaactatgccgacaagggattggtggggcttcgtaatgtctccatcagcacctt
#Cymbopleura_naviculiformis_AT-221.02_AM710471


0
nnnnnnnnnnnnnnnnnnnnnnnnnnnnnnnnnnnnnnnnnnnnnnnnnnnnnnnnnnnnnnnnnnnnnnnnnnnnnnnnnnnnnnnnnnnnnnnnnnnnnnnnnnnnnnnnnnnnnnnnnnnnnnnnnnnnnnnnnnnnnnnnnnnnnnnnnnnnnnnnnnnnnnnnnnnnnnnnnnnnnnnnnnnnnnnnnnnnnnnnnnnnnnnnnnnnnnnnnnnnnnnnnnnnnnnnnnnnnnnnnnnnnnnnnagttcaacagatcacttcttcgcttttatcgcatacgaatgtgatttatttgaagaaggttcgttagctaacttaacagcttctatcattggtaacgtatttggttttaaagccatttctgcattacgtttagaagatatgcgtattcctcactcatatttaaaaacattccaaggtcctgcaactggtattattgtagaacgtgaacgtttaaacaaatacggtgctccattattaggtgcaacagtaaaaccaaaattaggtttatctggtaaaaactacggtcgtgtagtttatgaaggtttaaaaggtggtttagacttcttaaaagatgatgaaaacattaactctcaaccatttatgcgttggagagagcgtttcttatactgtatggaaggtattaaccgtgctgctgcagctacaggtgaagttaaaggttcatacttaaacatcactgctggtacaatggaagaagtgtacaaacgtgctgaatatggtaaagctgttggttctgtaattgtaatgatcgatttagttatgggttacacagcaattcaaagtgctgctatctgggctcgtgataatgattgtcttttacacttacaccgtgcaggtaactcaacttacgctcgtcaaaaaaatcatggtattaacttccgtgttatttgtaaatggatgcgtatgtctggtgtagatcatatccacgccttgaannnnnnnnnnnnnnnnnnnnnnnnnnnnnnnnnnnnnnnnnnnnnnnnnnnnnnnnnnnnnnnnnnnnnnnnnnnnnnnnnnnnnnnnnnnnnnnnnnnnnnnnnnnnnnnnnnnnnnnnnnnnnnnnnnnnngacaataaataacaatgccgggcc-tttaaggtctggcacttggaatgagaacaactcaaaccacttaacgaggatcaattggagggcaagtctggtgccagcagccgcggtaattccagctccaatagcgtatattaaagttgttgcagttaaaaagct-cgtagttggatttgtggtggtacctg-aatgcc-attttttggttcagtcaggtgctgtcatctttgggtgaaatctgtgtggcattaggttgtcatgcagaggatgcctatcatttactg-tgaaaaaatcagcgcgttcaaagcaggcttatgccattgaatgtattagcatggaataataagataggaccttggtactattttgttggtttgtgcaccgaggtaatgattaatagggacagttgggggtattcgtattccattgtcagaggtgaaattcttggatttttggaagacgaactactgcgaaagcatttaccaaggatgttttcattaatcaagaacgaaagttaggggatcgaagatgattagataccatcgtagtcttaaccataaactatgccgacaagggattggtggggcttcgtaatgtctccatcagcacctt
#Cymbopleura_sp._D213_001_MK300918


0
nnnnnnnnnnnnnaatctggtgtaatcccttacgctaaaatgggttactgggatgcttcatacgcagtaaaaactactgacgttcttgcattattccgtattacaccacaaccaggtgtagatccagtagaagctgcagcagctgtagctggtgagtcttcaacagcaacatggacagttgtatggactgatttattaacagcttgtgatcgttaccgtgctaaagcttaccgtgtagatccagttccaaatacaacagatcaattcttcgcttttattgcatatgaatgtgatttattcgaagaaggttcattagctaacttaacagcttcgatcattggtaacgtatttggtttcaaagccatttctgcattacgtttagaagatatgcgtattcctcactcatacttaaaaacattccaaggtcctgcaactggtattattgtagaacgtgaacgtttaaacaaatacggtgctccattattaggtgcaacagtaaaaccaaaattaggtttatctggtaaaaactacggtcgtgtagtttacgaaggtttaaaaggtggtttagacttcttaaaagatgatgagaacattaactctcaaccatttatgcgttggagagagcgtttcttatactgtatggaaggtatcaaccgtgctgctgctgctacaggtgaagttaaaggttcatacttaaacatcactgctggtacaatggaagaagtgtacaaacgtgctgagtatggtaaagctgttggttctgtaattgtaatgatcgatttagttatgggttatacagcaattcaaagtgctgctctttgggctcgtgataatgatatgattttacatttacaccgtgcgggtaactcaacttacgctcgtcaaaaaaaccatggtattaacttccgtgttatctgtaaatggatgcgtatgtctggtgtagatcatatccacgctggtacagttgtaggtaaattagaaggtgatcctttnnnnnnnnnnnnnnnnnnnnnnnnnnnnnnnnnnnnnnnnnnnnnnnnnnnnnnnnnnnnnnnnnnnnnnnnnnnnnnnnnnnnnnnnnnnnnnnnnnnnnnnnnnnnnnnnnnnnnnnnnnnnnnn-nnnnnnnnnnnnnnnnnnnnnnnnnnnnnnnnnnnnnnnnnnnnnnnnnnnnnnnnnnnnnnnnnnnnnnnnnnnnnnnnnnnnnnnnattccagctccaatagcgtatattaaagttgttgcagttaaaaagct-cgtagttggatttgtggtgtgggctg-attgtc----atttttgacgattgggctgtgccatctttgggtggaatctgtttggcattaggttgttaggcagaggatgcctatcatttactg-tgaaaaaatcaaagcgttcaaagcaggcttatgccgttgaatgtattagcatggaataatacgataggactttggtactattttgttggtttgtgcatcagagtgatgattaatagggacaattgggggtatttgtattccattgtcagaggtgaaattcttggatttttggaagacaaactagtgcgaaagcatttaccaaggatgttttcattaatcaagaacgaaagttaggggatcgaagatgattagataccatcgtnnnnnnnnnnnnnnnnnnnnnnnnnnnnnnnnnnnnnnnnnnnnnnnnnnnnnnnnnnnnnnnnnn
#Cymbopleura_sp._TN-2014_B37_KJ011816


0
agtgaccgttacgaatctggtgtaatcccttacgctaaaatgggttactgggatgcttcatacgcagtaaaaactactgatgttcttgcattattccgtattacaccacaaccaggtgtagatccagtagaagctgctgcagctgtagctggtgagtcttcaacagcaacatggacagttgtatggactgatttattaacagcttgtgatcgttaccgtgctaaagcttaccgtgtagatccagttccaaatacaacagatcaattcttcgcttttatcgcatacgaatgtgatttattcgaagaaggttcattagctaacttaactgcttctatcattggtaacgtatttggttttaaagccatttctgcattacgtttagaagatatgcgtattcctcactcatatttaaaaacattccaaggtcctgcaactggtattattgtagaacgtgaacgtttaaacaaatacggtgctccattattaggtgcaacagtaaaaccaaaattaggtttatctggtaaaaactacggtcgtgtagtttatgaaggcttaaaaggtggtttagacttcttaaaagatgatgaaaacattaactctcaaccattcatgcgttggagagagcgtttcttatactgtatggaaggtattaaccgtgctgctgcagctacaggtgaagttaaaggttcatacttaaacatcactgctggtacaatggaagaagtgtataaacgtgctgaatatggtaaagctgttggttctgtaatcgtaatgatcgatttagttatgggttacacagcaattcaaagtgctgctatctgggctcgtgataatgattgtttattacacttacaccgtgcaggtaactcaacttacgctcgtcaaaaaaatcatggtattaacttccgtgttatttgtaaatggatgcgtatgtgtggtgtagatcatatccacgcgggtacagttgttggtaaattagaaggtgatcctttaatgattaaaggtttctacgatgttttaagattaacacacttagatgttaacttaccatacggtatcttcttcgaaatgacatgggctagtttacgtaaatgtgacaataaataacaatgccgggcc-tttaaggtctggcacttggaatgagaacaactcaaaccacttaacgaggaccaattggagggcaagtctggtgccagcagccgcggtaattccagctccaatagcgtatattaaagttgttgcagttaaaaagct-cgtagttggatttgtggtggtatatg-attgccaatttttcggtccagtcagatgctgccatctttgggtggaatctgtgtggcattaggttgtcatgaagaggatgcctatcatttactg-tgaaaaaatcagtgcgttcaaagcaggcttatgccattgaatgtattagcatggaataataagataggaccttggtactattttgttggtttgtgcaccgaggtaatgattaatagggacagttgggggtattcgtattccattgtcagaggtgaaattcttggatttttggaagacgaactactgcgaaagcatttaccaaggatgttttcattaatcaagaacgaaagttaggggatcgaagatgattagataccatcgtagtcttaaccataaactatgccgacaagggattggtggggcttcgtaatgtctccatcagcacctt
#Cymbopleura_sp._TN-2014_CH254_KJ011817


0
agtgaccgttacgaatctggtgtaatcccttacgctaaaatgggttactgggatgcttcatacgcagtaaaaactactgatgttcttgcattattccgtattacaccacaaccaggtgtagatccagtagaagctgctgcagctgtagctggtgagtcttcaacagcaacatggacagttgtatggactgatttattaacagcttgtgatcgttaccgtgctaaagcttaccgtgtagatccagttccaagtacaacagatcaattcttcgctttwattgcatacgaatgtgatttattcgaagaaggttcattagctaacttaacagcttctatcattggtaacgtattcggttttaaagccatttctgcattacgtttagaagatatgcgtattcctcactcatatttaaaaacattccaaggtcctgcaactggtattattgtagaacgtgaacgtttaaacaaatacggtgctccattattaggtgcaacagtaaaaccaaaattaggtttatctggtaaaaactacggtcgtgtagtttacgaaggtttaaaaggtggtttagacttcttaaaagatgatgaaaacattaactctcaaccatttatgcgttggagagagcgtttcttatactgtatggaaggtattaaccgtgctgctgcagctacaggtgaagttaaaggttcatacttaaacattactgctggtacaatggaagaagtgtacaaacgtgctgagtatggtaaagctgttggttctgtaattgtaatgatcgatttagttatgggttatacagcaattcaaagtgctgctatgtgggctcgtgacaatgattgtcttttacacttacaccgtgcaggtaactcaacttacgctcgtcaaaaaaatcatggtattaacttccgtgttatttgtaaatggatgcgtatgtctggtgtagatcatatccacgctggtacagttgttggtaaattagaaggtgatcctttaatgattaaaggtttctacgatactttaagattaacacacttagatgttaacttaccatacggtatcttcttcgaaatgacatgggctagtttacgtaaatgtgacaataaataacaatgccgggcc-tttaaggtctggcacttggaatgagaacaactcaaaccacttaacgaggatcaattggagggcaagtctggtgccagcagccgcggtaattccagctccaatagcgtatattaaagttgttgcagttaaaaagct-cgtagttggatttgtggtggtagttg-attgcc-attttttggttcagtcagttgctgtcatctttgggtggaatttgtgtggcattaggttgtcatgcagaggatgcctaccatttactg-tgaaaaaatcagygcgttcaaagcaggcttatgccattgaatgtattagcatggaataataagataggaccttggtactattttgttggtttgtgcaccgaggtaatgattaatagggacagttgggggtattcgtattccattgtcagaggtgaaattcttggatttttggaagacgaactactgcgaaagcatttaccaaggatgttttcattaatcaagaacgaaagttaggggatcgaagatgattagataccatcgtagtcttaaccataaactatgccgacaagggattggtggggcttcgtaatgtctccatcagcacctt
#Cymbopleura_subcuspidata_JAR79_D6Run13_KM999096


0
nnnnnnnnnnnnnnnnnnnnnnnnnnnnnnnnnnnnnnnnnnnnnnnnnnnnnngctgcatacgcagtaaaaactactgatgttcttgcattattccgtattacaccacaaccaggtgtagatccagtagaagctgctgcagctgtagctggtgagtcttcaacagcaacatggacagttgtatggactgatttattaacagcttgtgatcgttaccgtgctaaagcttaccgtgtagatccagttccaagtacaacagatcaattctttgcttttatcgcatacgaatgtgatttattcgaagaaggttcattagctaacttaacagcttctatcattggtaacgtattcggttttaaagccatttctgcattacgtttagaagatatgcgtattcctcactcatatttaaaaacattccaaggtcctgcaactggtattattgtagaacgtgaacgtttaaacaaatacggtgctccattattaggtgcaacagtaaaaccaaaattaggtttatctggtaaaaactacggtcgtgtagtttacgaaggtttaaaaggcggtttagacttcttaaaagatgatgaaaacattaactctcaaccatttatgcgttggagagaacgtttcttatactgtatggaaggtattaaccgtgctgctgcagctacaggtgaagttaaaggttcatacttaaacatcactgctggtacaatggaagaagtgtacaaacgtgctgagtatggtaaagctgttggttctgttattgtaatgatcgatttagttatgggttatacagcaattcaaagtgctgctatctgggctcgtgacaatgattgtcttttacacttacaccgtgcaggtaactcaacttacgctcgtcaaaaaaaccatggtattaacttccgtgttatttgtaaatggatgcgtatgtctggtgtagatcatatccatgctggtacagttgttggtaaattagaaggtgatcctttaatgattaaaggtttctacgatgtgttaagattaacacacttagatgttaacttaccatacggtatcttcttcgaaatgacatgggctagtttacgtaaatgtnnnnnnnnnnnnnnnnnnnnnnnnnnnnnnnnnnnnnnnnnnnnnnnnnnnnnnnnnnnnnnnnnnnnnnnnnnnnnnnnnnnnnnnnnnnnnnnnnnnnnnnnnnnnnnnnnnnnnnnnnnnnnnnnnnnnnnnnnnnnnnnnnnnnnnnnnnnnnnnn-nnnnnnnnnnnnnnnnnnnnnnnnnn-nnnnnnnnnnnnnnnnnnnnnnnnnnnnnnnnnnnnnnnnnnnnnnnnnnnnnnnnnnnnnnnnnnnnnnnnnnnnnnnnnnnnnnnnnnnnnn-nnnnnnnnnnnnnnnnnnnnnnnnnnnnnnnnnnnnnnnnnnnnnnnnnnnnnnnnnnnnnnnnnnnnnnnnnnnnnnnnnnnnnnnnnnnnnnnnnnnnnnnnnnnnnnnnnnnnnnnnnnnnnnnnnnnnnnnnnnnnnnnnnnnnnnnnnnnnnnnnnnnnnnnnnnnnnnnnnnnnnnnnnnnnnnnnnnnnnnnnnnnnnnnnnnnnnnnnnnnnnnnnnnnnnnnnnnnnnnnnnnnnnnnnnnnnnnnnnnnnnnnnnnnnnnnnnnnnnnnnnnnnnnnnnnnnnnnnnnnnnnnnnnnnnnnnnnnnnnnnnnnnnnnn
#Cymbopleura_subcuspidata_JAR89_H4Run12_KM999094


0
nnnnnnnnnnnnnnnnnnnnnnnnnnnnnnnnnnnnnnnnnnnnnnnnnnnnnngcttcatacgcagtaaaaactactgatgttcttgcattattccgtattacaccacaaccaggtgtagatccagtagaagctgctgcagctgtagctggtgagtcttcaacagcaacatggacagttgtatggactgatttattaacagcttgtgatcgttaccgtgctaaagcttaccgtgtagatccagttccaagtacaacagatcaattcttcgcttttattgcatacgaatgtgatttattcgaagaaggttcattagctaacttaacagcttctatcattggtaacgtattcggttttaaagccatttctgcattacgtttagaagatatgcgtattcctcactcatatttaaaaacattccaaggtcctgcaactggtattattgtagaacgtgaacgtttaaacaaatacggtgctccattattaggtgcaacagtaaaaccaaaattaggtttatctggtaaaaactacggtcgtgtagtttacgaaggtttaaaaggtggtttagacttcttaaaagatgatgaaaacattaactctcaaccatttatgcgttggagagagcgtttcttatactgtatggaaggtattaaccgtgctgctgcagctacaggtgaagttaaaggttcatacttaaacattactgctggtacaatggaagaagtgtacaaacgtgctgagtatggtaaagctgttggttctgtaattgtaatgatcgatttagttatgggttatacagcaattcaaagtgctgctatgtgggctcgtgacaatgattgtcttttacacttacaccgtgcaggtaactcaacttacgctcgtcaaaaaaatcatggtattaacttccgtgttatttgtaaatggatgcgtatgtctggtgtagatcatatccacgctggtacagttgttggtaaattagaaggtgatcctttaatgattaaaggtttctacgatactttaagattaacacacttagatgttaacttaccatacggtatcttcttcgaaatgacatgggctagtttacgtaaatgtnnnnnnnnnnnnnnnnnnnnnnnnnnnnnnnnnnnnnnnnnnnnnnnnnnnnnnnnnnnnnnnnnnnnnnnnnnnnnnnnnnnnnnnnnnnnnnnnnnnnnnnnnnnnnnnnnnnnnnnnnnnnnnnnnnnnnnnnnnnnnnnnnnnnnnnnnnnnnnnn-nnnnnnnnnnnnnnnnnnnnnnnnnn-nnnnnnnnnnnnnnnnnnnnnnnnnnnnnnnnnnnnnnnnnnnnnnnnnnnnnnnnnnnnnnnnnnnnnnnnnnnnnnnnnnnnnnnnnnnnnn-nnnnnnnnnnnnnnnnnnnnnnnnnnnnnnnnnnnnnnnnnnnnnnnnnnnnnnnnnnnnnnnnnnnnnnnnnnnnnnnnnnnnnnnnnnnnnnnnnnnnnnnnnnnnnnnnnnnnnnnnnnnnnnnnnnnnnnnnnnnnnnnnnnnnnnnnnnnnnnnnnnnnnnnnnnnnnnnnnnnnnnnnnnnnnnnnnnnnnnnnnnnnnnnnnnnnnnnnnnnnnnnnnnnnnnnnnnnnnnnnnnnnnnnnnnnnnnnnnnnnnnnnnnnnnnnnnnnnnnnnnnnnnnnnnnnnnnnnnnnnnnnnnnnnnnnnnnnnnnnnnnnnnnnn
#Didymosphenia_dentata_B547_KJ011818


0
agtgaccgttacgaatctggtgtaatcccttacgctaaaatgggttactgggatgcttcatacgcagtaaaaactactgacgttcttgcattattccgtattacaccacaaccaggtgtggatccagtagaagctgctgcagctgtagctggtgaatcttcaacagcaacatggacagttgtatggacagatttattaacagcttgtgaccgttaccgtgctaaagcttaccgtgtagacccagttccaaatacaacagatcaatttttcgcgtttatcgcatatgaatgtgatttatttgaagaaggttcattagcgaatttaacagcgtctatcattggtaacgtattcggtttcaaagccgtttctgcattacgtttagaagatatgcgtattcctcactcatacttaaaaacattccaaggtcctgcaactggtattattgtagaacgtgagcgtttaaacaaatacggtgctccattattaggtgctacagtaaaaccaaaattaggtttatctggcaaaaactacggtcgtgtagtttatgaaggtttaaaaggtggtttagacttcttaaaagatgacgaaaacattaactctcaaccatttatgcgttggagagaacgtttcttatactgtatggaaggtattaaccgtgcggctgcagctacaggtgaagttaaaggttcatacttaaacatcactgcgggtacaatggaagaagtatacaaacgtgctgagtacggtaaagctgtaggttctatcgttgtaatgatcgatttagttatgggttacacagcaattcaaagtgctgctatttgggctcgtaataacgatatgcttttacatttacaccgtgcaggtaactctacttacgctcgtcaaaagaatcatggtattaacttccgtgtaatctgtaaatggatgcgtatggctggtgtagatcatatccatgctggtacagttgttggtaaattagaaggtgatcctttaatgattaaaggtttctacgatgttttaagattaacaaatttagatgttaatttaccatacggtattttctttgaaatgacatgggctagtttacgtaaatgtgacaataaataacaatgccgagcc-cttgtggtttggcacttggaatgagtacaactcaaaccacttaacgaggatcaattggagggcaagtctggtgccagcagccgcggtaattccagctccaatagcgtatattaaagttgttgcagttaaaaagct-cgtagttggatttgtgatggaatttg-aatact----tttaaagtgtttcagaaactgtcatctgtgggtggaatttgtttggcattaggttgtcaggcagaggatgcctatcctttactg-tgaaaaaatcagtgcgttcaaagcagacttatgtcgatgaatgtattagcatggaataataagataggacctttgtactattttgttggtttgtgtatagaggtaatgattaaaaggaacagttgggggtatttgtattccattgtcagaggtgaaattcttggatttttggaagacaaactactgcgaaagcatttaccaaggatgttttcattaatcaagaacgaaagttaggggatcgaagatgattagataccatcgtagtcttaaccataaactatgccaacaagggattggtggggtttcgtaatgtccccatcagcacctt
#Didymosphenia_geminata_B40_KJ011820


0
agtgaccgttacgaatctggtgtaatcccttacgctaaaatgggttactgggatgcttcatacgcagtaaaaactactgacgttcttgcattattccgtattacaccacaaccaggtgtggatccagtagaagctgctgcagctgtagctggtgagtcttcaacagcaacatggacagttgtatggacagatttattaacagcttgtgaccgttaccgtgctaaagcttaccgtgtagatccagttccaaatacaactgatcaatttttcgcttttatcgcatacgaatgtgatttatttgaagaaggttcattagcgaatttaacagcgtctatcattggtaacgtattcggtttcaaagccgtttctgcattacgtttagaagatatgcgtattcctcactcatacttaaaaacattccaaggtcctgcaactggtattattgtagaacgtgagcgtttaaacaaatacggtgctccattattaggtgctacagtaaaaccaaaattaggtttatcaggcaaaaactacggtcgtgtagtttatgaaggtttaaaaggtggtttagacttcttaaaagatgacgaaaacattaactctcaaccatttatgcgttggagagaacgtttcttatactgtatggaaggtattaaccgtgctgctgcagctacaggtgaagttaaaggttcatacttaaacatcactgctggtacaatggaagaagtatacaaacgtgctgagtacggtaaagctgtaggttctatcgttgtaatgatcgatttagttatgggttacacagcaattcaaagtgctgctctttgggctcgtgataacgatatgcttttacatttacaccgtgcaggtaactctacttacgctcgtcaaaagaatcatggtattaacttccgtgtaatctgtaaatggatgcgtatggctggtgtagatcatatccacgctggtacagttgttggtaaattagaaggtgatcctttaatgattaaaggtttctacgacgttttaagattaacaaatttagatgttaatttaccatacggtattttctttgaaatgacatgggctagtttacgtaaatgtgacaataaataacaatgccgagcc-cttgtggtttggcttttggaatgagaacaactcaaaccacttaacgaggatcaattggagggcaagtctggtgccagcagccgcggtaattccagctccaatagcgtatattaaagttgttgcagttaaaaagct-cgtagttggatttgtgatggaatttg-aatact----tttaaagtgtttcagaaactgtcatctgtgggtggaatttgtttggcattaggttgtcaggcaaaggatgcctatcctttactg-tgaaaaaatcagtgcgttcaaagcagacttatgtcgatgaatgtattagcatggaataataagataggacctttgtactattttgttggtttgtgtatagaggtaatgattaaaaggaacagttgggggtatttgtattccattgtcagaggtgaaattcttggatttttggaagacaaactactgcgaaagcatttaccaaggatgttttcattaatcaagaacgaaagttaggggatcgaagatgattagataccatcgtagtcttaaccataaactatgccaacaagggattggtggggtttcgtaatgtccccatcagcacctt
#Didymosphenia_geminata_CH058_KJ011819


0
agtgaccgttacgaatctggtgtaatcccttacgctaaaatgggttactgggatgcttcatacgcagtaaaaactactgacgttcttgcattattccgtattacaccacaaccaggtgtggatccagtagaagctgctgcagctgtagctggtgagtcttcaacagcaacatggacagttgtatggacagatttattaacagcttgtgaccgttaccgtgctaaagcttaccgtgtagatccagttccaaatacaactgatcaatttttcgcgtttatcgcatacgaatgtgatttatttgaagaaggttcattagcgaatttaacagcgtctatcattggtaacgtattcggtttcaaagccgtttctgcattacgtttagaagatatgcgtattcctcactcatacttaaaaacattccaaggtcctgcaactggtattattgtagaacgtgagcgtttaaacaaatacggtgctccattattaggtgctacagtaaaaccgaaattaggtttatcaggcaaaaactacggtcgtgtagtttatgaaggtttaaaaggtggtttagacttcttaaaagatgacgaaaacattaactctcaaccatttatgcgttggagagaacgtttcttatactgtatggaaggtattaaccgtgctgctgcagctacaggtgaagttaaaggttcatacttaaacatcactgctggtacaatggaagaagtatacaaacgtgctgagtacggtaaagctgtaggttctatcgttgtaatgatcgatttagttatgggttacacagcaattcaaagtgctgctctttgggctcgtgataacgatatgcttttacatttacaccgtgcaggtaactctacttacgctcgtcaaaagaatcatggtattaacttccgtgtaatctgtaaatggatgcgtatggctggtgtagatcatatccacgctggtacagttgttggtaaattagaaggtgatcctttaatgattaaaggtttctacgatgttttaagattaacaaatttagatgttaatttaccatacggtattttctttgaaatgacatgggctagtttacgtaaatgtgacaataaataacaatgccgagcc-cttgtggtttggcacttggaatgagaacaactcaaaccacttaacgaggatcaattggagggcaagtctggtgccagcagccgcggtaattccagctccaatagcgtatattaaagttgttgcagttaaaaagct-cgtagttggatttgtgatggaatttg-aatact----tttaaagtgtttcagaaactgtcatctgtgggtggaatttgtttggcattaggttgtcagacagaggatgcctatcctttactg-tgaaaaaatcagtgcgttcaaagcagacttacgtcgatgaatgtattagcatggaataataagataggacctttgtactattttgttggtttgtgtatagaggtaatgattaaaaggaacagttgggggtatttgtattccattgtcagaggtgaaattcttggatttttggaagacaaactactgcgaaagcatttaccaaggatgttttcattaatcaagaacgaaagttaggggatcgaagatgattagataccatcgtagtcttaaccataaactatgccaacaagggattggtggggtttcgtaatgtccccatcagcacctt
#Encyonema_caespitosum_AT-214Gel03_AM710502


0
nnnnnnnnnnnnnnnnnnnnnnnnnnnnnnnnnnnnnnnnnnnnnnnnnnnnnnnnnnnnnnnnnnnnnnnnnnnnnnnnnnnnnnnnnnnnnnnnnnnnnnnnnnnnnnnnnnnnnnnnnnnnnnnnnnnnnnnnnnnnnnnnnnnnnnnnnnnnnnnnnnnnnnnnnnnnnnnnnnnnnnnnnnnnnnnnnnnnnnnnnnnnnnnnnnnnnnnnnnnnnnnnnnnnnnnnnnnnnnnnnnnnnnnnnnnnnnnacagatcacttcttcgcattcgttgcttacgaatgtgatttatttgaagaaggttcattagctaacttaacagcgtctatcattggtaacgtattcggtttcaaagccatttctgcattacgtttagaagatatgcgtattcctcactcatatttaaaaacattccaaggtcctgcgactggtattattgttgaacgtgagcgtttaaataaatacggtgctccattattaggtgcaacagtaaaaccaaaattaggtttatctggtaaaaactatggtcgtgtagtttatgaaggtttaaaaggtggtttagacttcttaaaagatgacgaaaacattaactcgcaaccatttatgcgttggagagagcgtttcttatactgtatggaaggtattaaccgtgctgctgcagctacaggtgaaattaaaggttcatacttaaacatcactgctggtacaatggaagaagtgtacaaacgtgctgaatacggtaaagctgtaggttctataatcgtaatgatcgatttagttatgggctatacagcaattcaaagtgctgctatctggtctcgtgacaatgatatgcttttacatttacaccgtgctggtaactctacatatgcacgtcaaaaaaatcatggtattaacttccgtgttatctgtaaatggatgcgtatgtcaggtgtagatcatattcacgcgggnnnnnnnnnnnnnnnnnnnnnnnnnnnnnnnnnnnnnnnnnnnnnnnnnnnnnnnnnnnnnnnnnnnnnnnnnnnnnnnnnnnnnnnnnnnnnnnnnnnnnnnnnnnnnnnnnnnnnnnnnnnnnnnnnnnnnnnngacaataaataacaatgccgggcc-tttcaggtctggcacttggaatgagaacaattcaaaccacttatcgagtatcgattggagggcaagtctggtgccagcagccgcggtaattccagctccaatagcgtatattaaagttgttgcagttaaaaagct-cgtagttggatttgtggtggattgtg-gtgtcc--tcttttggtctcgccacgatctgccatccttgggtggaacctgcgtggcattaggttgtcgtgtaggggatgcccaccatttactg-tgaaaaaatcagcgcgttcaaagcaggcttatgccgttgaatgtattagcatggaataataagataggaccttggtactattttgttggtttgtgcaccgaggtaatgattaatagggacagttgggggtattcgtattccattgtcagaggtgaaattcttggatttctggaagacgaactactgcgaaagcatttaccaaggatgttttcattaatcaagaacgaaagttaggggatcgaagatgattagataccatcgtagtcttaaccataaactatgccgacaagggattggtggagttccgtaatgtctccatcagcacctt
#Encyonema_caespitosum_D54_001_KU052337


0
nnnnnnnnnnnnnnnnnnnnnnnnnnnnnnnnnnnnnnnnnnggttactgggatgcatcatacgcagtaaaaactactgatgttcttgcattattccgtattacaccgcaaccaggggtagatccagtagaagctgcggcggctgtagctggtgagtcttcaacagctacatggacagttgtatggactgatttattaacagcttgtgaccgttaccgtgctaaagcttaccgtgtagatccagttccaaatacaacagatcaattcttcgcattcattgcttacgaatgtgatttatttgaagaaggttcattagctaacttaacagcgtctatcattggtaacgtattcggtttcaaagccgtttctgcattacgtttagaagatatgcgtattcctcactcatatttaaaaacattccaaggtcctgcgactggtattattgttgaacgtgagcgtttaaataaatacggtgctccattattaggtgcaacagtaaaaccaaaattaggtttatctggtaaaaactatggtcgtgtagtttatgaaggtttaaaaggtggtttagacttcttaaaagatgacgaaaacattaactcgcaaccatttatgcgttggagagagcgtttcttatactgtatggaaggtattaaccgtgctgctgcagctacaggtgaaattaaaggttcatacttaaacatcactgctggtacaatggaagaagtgtacaaacgtgctgaatacggtaaagctgtaggttctgtaatcgtaatgatcgatttagttatgggctatacagcaattcaaagtgctgctatctggtctcgtgacaatgatatgcttttacatttacaccgtgctggtaactctacatatgcacgtcaaaaaaatcatggtattaacttccgtgttatctgtaaatggatnnnnnnnnnnnnnnnnnnnnnnnnnnnnnnnnnnnnnnnnnnnnnnnnnnnnnnnnnnnnnnnnnnnnnnnnnnnnnnnnnnnnnnnnnnnnnnnnnnnnnnnnnnnnnnnnnnnnnnnnnnnnnnnnnnnnnnnnnnnnnnnnnnnnnnnnnnnnnnnnnnnnnnnnnnnnnnnnnnnnnnnnnnnnnnnnn-nnnnnnnnnnnnnnnnnnnnnnnnnnnnnnnnnnnnnnnnnnnnnnnnnnnnnnnnnnnnnnnnnnnnnnnnnnnnnnnnnnnnnnnnattccagctccaatagcgtatattaaagttgttgcagttaaaaagct-cgtagttggatttgtggtggattgtg-gtgtcc--tcttttggtctcgccacgatctgccatccttgggtggaacctgcgtggcattaggttgtcgtgtaggggatgcccaccatttactg-tgaaaaaatcagcgcgttcaaagcaggcttatgccgttgaatgtattagcatggaataataagataggaccttggtactattttgttggtttgtgcaccgaggtaatgattaatagggacagttgggggtattcgtattccattgtcagaggtgaaattcttggatttctggaagacgaactactgcgaaagcatttaccaaggatgttttcnnnnnnnnnnnnnnnnnnnnnnnnnnnnnnnnnnnnnnnnnnnnnnnnnnnnnnnnnnnnnnnnnnnnnnnnnnnnnnnnnnnnnnnnnnnnnnnnnnnnnnnnnnnnnnnnnnnn
#Encyonema_equalis_HYU-D031_MK576041


0
nnnnnnnnnnnnnnnnnnnnnnnnnnnnnnnnnnnnnnnnnnnnnnnnnnnnnnnnnnnnnnnnnnnnnnnnnnnnnnnnnnnnnnnnnnnnnnnnnnnnnnnnnnnnnnnnnnnnnnnnnnnnnnnnnnnnnnnnnnnnnnnnnnnnnnnnnnnnnnnnnnnnnnnnnnnnnnnnnnnnnnnnnnnnnnnnnnnnnnnnnnnnnnnnnnnnnnnnnnnnnnnnnnnnnnnnnnnnnnnnncagttccaaatacaacagatcaattcttcgcattcatcgcgtacgaatgtgatttatttgaagaaggttcattagctaacttaacagcttctatcattggtaacgtatttggttttaaagccgtttctgcattacgtttagaagatatgcgtattcctcactcatatttaaaaacattccaaggtcctgcgactggtattattgtagaacgtgaacgtttaaataaatacggtgctccattattaggtgcaacagtaaaaccgaaattaggtttatctggtaaaaactacggtcgtgtagtttatgaaggtttaaaaggtggtttagacttcttaaaagatgatgagaatattaactctcaaccatttatgcgttggagagaacgtttcttatactgtatggaaggtattaatcgtgctgctgctgctacaggtgaaattaaaggttcatacttaaacatcacggctggtacaatggaagaagtttacaaacgtgctgaatacggtaaagctgtaggttctgtaattgtaatgatcgatttagttatgggttacacagcaattcaaagtgctgcaatctgggctcgtgataacgatatgattttacatttacaccgtgctggtaactctacttatgcacgtcaaaaaaatcatggtattaacttccgtgttatctgtaaatggatgcgtatgtctggtgtagatcacattcacgctggtacannnnnnnnnnnnnnnnnnnnnnnnnnnnnnnnnnnnnnnnnnnnnnnnnnnnnnnnnnnnnnnnnnnnnnnnnnnnnnnnnnnnnnnnnnnnnnnnnnnnnnnnnnnnnnnnnnnnnnnnnnnnnnnnnnnngacaataaataacaatgccgggcc-tttcaggtctggcacttggaatgagaacaattcaaaccacttatcgaggatcgattggagggcaagtctggtgccagcagccgcggtaattccagctccaatagcgtatattaaagttgttgcagttaaaaagct-cgtagttggatttgtggcggattgtg-gcgtcc--tcttttggtattgccatgatgtgccatccttgggtggaacctgtgtggcattaggttgtcgtgcaggggatgctcatcatttactg-tgaaaaaatcagcgcgttcaaagcaggcttatgccgttgaatgtattagcatggaataataagataggaccttggtactattttgttggtttgtgcaccgaggtaatgattaatagggacagttgggggtattcgtattccattgtcagaggtgaaattcttggatttctggaagacgaactactgcgaaagcatttaccaaggatgttttcattaatcaagaacgaaagttaggggatcgaagatgattagataccatcgtagtcttaaccataaactatgccgacaagggattggtggagtttcgtaatgtctccatcagcacctt
#Encyonema_macedonicum_CH011_KJ011821


0
agtgaccgttacgaatctggtgtaatcccttacgctaaaatgggttactgggatgcagcatacgcagtaaaaactactgatattcttgcattattccgtattacaccacaaccaggggtagatccagtagaagctgcggcggctgtagctggtgagtcttcaacagctacatggacagttgtatggactgatttattaacagcttgtgaccgttaccgtgctaaagcttaccgtgtagatccagttccaaatacaacagatcaattcttcgcattcattgcttacgaatgtgatttatttgaagaaggttcattagctaacttaacagcgtctatcattggtaacgtattcggtttcaaagccgtttctgcattacgtttagaagatatgcgtattcctcactcatatttaaaaacattccaaggtcctgcgactggtattattgttgaacgtgagcgtttaaataaatatggtgctccattattaggtgcaacagtaaaaccaaaattaggtttatctggtaaaaattatggtcgtgtagtttatgaaggtttaaaaggcggtttagacttcttaaaagatgacgaaaacattaactcgcaaccatttatgcgttggagagaacgtttcttatactgtatggaaggtattaaccgtgctgctgcagctacaggtgaaattaaaggttcatacttaaacatcactgctggtacaatggaagaagtgtacaaacgtgctgaatacggtaaagctgtaggttctgtaattgtaatggtcgatttagttctgggttatacagcaattcaaagtgcttctatctgggctcgtaacaatgatatggttttacatttacaccgtgctggtaactctacatatgcacgtcaaaaaaatcatggtattaacttccgcgttatctgtaaatggatgcgtatggcaggtgtagatcatattcacgctggtacagttgttggtaaattagaaggtgatcctttaatgattaaaggtttctacgatactttacgtttaacaaacatggatgttaacttaccttacggtatcttcttcgagatgacatgggctagtttacgtaaatgtgacaataaataacaatgccgggcc-tttcaggtctggcacttggaatgagaacaattcaaaccacttatcgagtatcgattggagggcaagtctggtgccagcagccgcggtaattccagctccaatagcgtatattaaagttgttgcagttaaaaagct-cgtagttggatatgtggtggattgtg-gtgtcc--tcttttggtctcgccacaatctgccatccttgggtggaacctgtgtggcattaggttgtcgtgtaggggattcccatcatttactg-tgaaaaaatcagcgcgttcaaagcaggcttatgccgttgaatgtattagcatggaataataagataggaccttggtactattttgttggtttgtgcaccgaggtaatgattaatagggacagttgggggtattcgtattccattgtcagaggtgaaattcttggatttctggaagacgaactactgcgaaagcatttaccaaggatgttttcattaatcaagaacgaaagttaggggatcgaagatgattagataccatcgtagtcttaaccataaacwatgccgacaagggattggtggagtttcgtaatgtctccatcagcacctt
#Encyonema_minutum_22vi092A_KJ011823


0
agtgaccgttacgaatctggtgtaatcccttacgctaaaatgggttactgggatgcttcatatgcagtaaaaactactgacattcttgcattattccgtattacacctcaaccaggggtagatccagtagaagctgctgcagctgtagctggtgagtcttcaacagcaacatggacagttgtatggactgatttattaacagcttgtgaccgttaccgtgctaaagcttaccgtgtagatccagttccaaatacaacagaccaattcttcgcattcatcgcttatgaatgtgatttatttgaagaaggttcattagctaacttaacagcatctatcattggtaacgtattcggtttcaaagccgtttctgcattacgtttagaagatatgcgtattcctcactcatatttaaaaacattccaaggtcctgcgactggtattattgttgaacgtgaacgtttaaacaaatacggtgcaccattattaggtgcaacagtaaaaccaaaattaggtttatctggtaaaaactacggtcgtgtagtttatgaaggtttaaaaggtggtttagacttcttaaaagatgatgaaaacattaactctcaaccattcatgcgttggagagaacgtttcttatactgtatggaaggtattaaccgtgctgctgcagctacaggtgaagttaaaggttcatacttaaacatcactgctggtacaatggaagaagtttacaaacgtgctgagtacggtaaagctgtaggttctgtagttgtaatgatcgatttagttatgggttacacagcgattcaaagtgctgcaatctggtctcgtgaaaacgatatggttttacatttacaccgtgcaggtaactcaacttatgcacgtcaaaaaaatcatggtattaacttccgtgtaatctgtaaatggatgcgtatggctggtgtagatcatattcacgcaggtactgttgttggtaaattagaaggcgatcctttaatgattaaaggtttctacgatgttttacgattaacaaatttagatgttaacttaccatatggtatcttcttcgagatgacatgggctagtttacgtaaatgtgacaataaataacaatgccgggcc-tttcaggtctggcacttggaatgagaacaattcaaaccacttatcgaggatcgattggagggcaagtctggtgccagcagccgcggtaattccagctccaatagcgtatattaaagttgttgcagttaaaaagct-cgtagttggatttgtggtgaattgta-gcgtcc--tcttttggtcttgctgcaatttgccatccttgggcggaatctgtgtggcattaggttgtcgtgcaggggaggctcatcatttactg-tgaaaaaatcagcgcgttcaaagcaggcttaggccgttgaatgtattagcatggaataataagatagggccttggtactattttgttggtttgtgcaccgaggtaatgattaatagggacagttgggggtattcgtattccattgtcagaggtgaaattcttggatttctggaagacgaactactgcgaaagcatttaccaaggatgttttcattaatcaagaacgaaagttaggggatcgaagatgattagataccatcgtagtcttaaccataaactatgccgacaagggattggtggagtttcgtaatgtctccatcagcacctt
#Encyonema_muelleri_16vi091B_KJ011825


0
agtgaccgttacgaatctggtgtaatcccttacgctaaaatgggttactgggatgcatcatacgcagtaaaaactactgatgttcttgcattattccgtattacaccgcaaccaggggtagatccagtagaagctgcggcggctgtagctggtgagtcttcaacagctacatggacagttgtatggactgatttattaacagcttgtgaccgttaccgtgctaaagcttaccgtgtagatccagttccaaatacaacagatcaattcttcgcattcattgcttacgaatgtgatttatttgaagaaggttcattagctaacttaacagcgtctatcattggtaacgtattcggtttcaaagccgtttctgcattacgtttagaagatatgcgtattcctcactcatatttaaaaacattccaaggtcctgcgactggtattattgttgaacgtgagcgtttaaataaatacggtgctccattattaggtgcaacagtaaaaccaaaattaggtttatctggtaaaaactatggtcgtgtagtttatgaaggtttaaaaggtggtttagacttcttaaaagatgacgaaaacattaactcgcaaccatttatgcgttggagagagcgtttcttatactgtatggaaggtattaaccgtgctgctgcagctacaggtgaaattaaaggttcatacttaaacatcactgctggtacaatggaagaagtgtacaaacgtgctgaatacggtaaagctgtaggttctgtaatcgtaatgatcgatttagttatgggctatacagcaattcaaagtgctgctatctggtctcgtgacaatgatatgcttttacatttacaccgtgctggtaactctacatatgcacgtcaaaaaaatcatggtattaacttccgtgttatctgtaaatggatgcgtatgtcaggtgtagatcatattcacgcgggtacagttgttggtaaattagaaggtgatcctttaatgattaaaggtttctacgatactttacgtttaacaaacatggatgttaacttaccttatggtatcttctttgagatgacatgggctagtttacgtaaatgtgacaataaataacaatgccgggcc-tttcaggtctggcacttggaatgagaacaattcaaaccacttatcgagtatcgattggagggcaagtctggtgccagcagccgcggtaattccagctccaatagcgtatattaaagttgttgcagttaaaaagct-cgtagttggatttgtggtggattgtg-gcgtcc--tcttttggttctgtcacgatcagccatccttgggtggaacctgcgtggcattaggttgtcgtacaggggatgctcatcatttactg-tgaaaaaatcagtgcgttcaaagcaggcttatgccgttgaatgtattagcatggaataataagataggaccttggtactattttgttggtttgtgcaccgaggtaatgattaatagggacagttgggggtattcgtattccattgtcagaggtgaaattcttggatttctggaagacgaactactgcgaaagcatttaccaaggatgttttcattaatcaagaacgaaagttaggggatcgaagatgattagataccatcgtagtcttaaccataaactatgccgacaagggattggtggagtttcgtaatgtctccatcagcacctt
#Encyonema_norvegica_FD342_KJ011826


0
agtgaccgttacgaatctggtgtaattccttacgctaaaatgggttactgggatgcttcatatgcagtaaaaactactgacgttcttgcattattccgtattactccacaaccaggtgtagatccagtagaagctgctgcagctgtagctggtgagtcttcaacagcaacatggaccgttgtatggactgatttattaactgcttgtgatcgttaccgtgctaaagcttaccgtgtagatccagttccaaatacaacagatcaattctttgcatttattgcttacgaatgtgatttatttgaggaaggttcactagctaatttaacagcttctatcattggtaacgtatttggtttcaaagctgtttctgcattacgtttagaagatatgcgtattcctcattcatatttaaaaacattccaaggtcctgcaactggtatcattgtagaacgtgagcgtttaaataaatatggtgctccattattaggtgcaaccgtaaaaccgaaattaggtttatctggtaaaaactacggccgagtagtttatgaaggtttaaaaggtggcttagactttttaaaagatgatgaaaacatcaactctcaaccatttatgcgttggagagagcgtttcttatactgtatggaaggtattaatcgtgctgctgcagctacaggtgaaattaaaggttcatacttaaatataactgcgggtacaatggaagaagtgtataaacgtgcagaatatggtaaagctgtaggttctgtaattgtaatgatcgatttagttatgggttacactgcaattcaaagtgctgcaatatgggcacgcgaaaatgatttaattctacatttacatcgtgcaggtaactcaacttacgctcgtcaaaaaaatcatggtattaacttccgagttatctgtaaatggatgcgtatgtctggtgtggatcatattcatgctggtaccgttgttggtaaattagaaggtgatcctttaatgattaaaggtttttatgatactttaagattaactaatttagatgttaacttaccatatggtatcttcttcgaaatgacatgggctagtttacgtaaatgtgacaataaataacaatgccgggcc-tttcaggtctggcacttggaatgagaacaattcaaaccacttatcgagtatcgattggagggcaagtctggtgccagcagccgcggtaattccagctccaatagcgtatattaaagttgttgcagttaaaaagct-cgtagttggatttgtggcccaccctg-gagtcc--acttttggttctcccagggagggccatccttgggtggaagctgtgtggcattaggttgtcgtgcagtggatgcccatcatttactg-tgaaaaaatcagcgcgttcaaagcaggcttatgccgttgaatggattagcatggaataataagataggaccttggtactattttgttggtttgtgcaccgaggtaatgattaatagggatagttgggggtattcgtattccattgtcagaggtgaaattcttggatttctggaagacgaactactgcgaaagcatttaccaaggatgttttcattaatcaagaacgaaagttaggggatcgaagatgattagataccatcgtagtcttaaccataaactatgccgacaagggattggtggagtttcgtaatgtctccatcagcacctt
#Encyonema_prostratum_CH226_KJ011827


0
agtgaccgttacgaatctggtgtaatcccttacgctaaaatgggttactgggatgcatcatacgcagtaaaaactactgatattcttgcattattccgtattacaccgcaaccaggggtagatccagtagaagctgcggcggctgtagctggtgagtcttcaacagctacatggacagttgtatggactgatttattaacagcttgtgaccgttaccgtgctaaagcttaccgtgtagatccagttccaaatacaacagatcaattcttcgcattcatcgcttacgaatgtgatttatttgaagaaggttcattagctaacttaacagcgtctatcattggtaacgtattcggtttcaaagccgtttctgcattacgtttagaagatatgcgtattcctcactcatatttaaaaacattccaaggtcctgcgactggtattattgttgaacgtgagcgtttaaacaaatatggtgctccattattaggtgcaacagtaaaaccaaaattaggtttatctggtaaaaattacggtcgtgtagtttatgaaggtttaaaaggtggtttagacttcttaaaagatgacgaaaacattaactctcaaccatttatgcgttggagagaacgtttcttatactgtatggaaggtattaaccgtgctgcagcagctactggtgaagttaaaggttcatacttaaacatcactgctggtacaatggaagaagtttacaaacgtgctgaatacggtaaagctgtaggttctgtagttgtaatgatcgatttagttatgggttatacagcaattcaaagtgctgctatctggtctcgtgacaatgatatggttttacatttacaccgtgctggtaactctacatatgcacgtcaaaaaaatcatggtattaacttccgagttatctgtaaatggatgcgtatggctggtgtagatcacattcacgctggtacagttgttggtaaattagaaggtgatcctttaatgattaaaggtttctacgatactttacgtttaacaaacttagatgttaacttaccttacggtatcttcttcgaaatgacatgggctagtttacgtaaatgtgacaataaataacaatgccgggcc-tttcaggtctggcacttggaatgagaacaattcaaaccacttatcgaggatcgattggagggcaagtctggtgccagcagccgcggtaattccagctccaatagcgtatattaaagttgttgcagttaaaaagct-ygtagttggatttgtggtggattgtg-gtgtcc--ttttttggtctcgctatgatttgccatccttgggtggaacctgcgtggcattaggttgtcgtgtaggggatgcccatcatttactg-tgaaaaaatcagcgcgttcaaagcaggcttatgccgttgaatgtattagcatggaataataagataggaccttggtactattttgttggtttgtgcaccgaggtaatgattaatagggacagttgggggtattcgtattccattgtcagaggtgaaattcttggatttctggaagacgaactactgcgaaagcatttaccaaggatgttttcattaatcaagaacgaaagttaggggatcgaagatgattagataccatcgtagtcttaaccataaactatgccgacaagggattggtggagtttcgtaatgtctccatcagcacctt
#Encyonema_silesacum_TCC678_KF959648


0
nnnnnnnnnnnnnnnnnnnnnnnnnnnnnnnnnnnnnnnatgggttactgggatgcttcatatgcagtaaaaactactgacattcttgcattattccgtattacacctcaaccaggggtagatccagtagaagctgctgcagctgtagctggtgagtcttcaacagcaacatggacagttgtatggactgatttattaacagcttgtgaccgttaccgtgctaaagcttaccgtgtagatccagttccaaatacaacagaccaattcttcgcattcatcgcttatgaatgtgatttatttgaagaaggttcattagctaacttaacagcatctatcattggtaacgtattcggtttcaaagccgtttctgcattacgtttagaagatatgcgtattcctcactcatatttaaaaacattccaaggtcctgcgactggtattattgttgaacgtgaacgtttaaacaaatacggtgcaccattattaggtgcaacagtaaaaccaaaattaggtttatctggtaaaaactacggtcgtgtagtttatgaaggtttaaaaggtggtttagacttcttaaaagatgatgaaaacattaactctcaaccattcatgcgttggagagaacgtttcttatactgtatggaaggtattaaccgtgctgctgcagctacaggtgaagttaaaggttcatacttaaacatcactgctggtacaatggaagaagtttacaaacgtgctgagtacggtaaagctgtaggttctgtagttgtaatgatcgatttagttatgggttacacagcgattcaaagtgctgcaatctggtctcgtgaaaacgatatggttttacatttacaccgtgcaggtaactcaacttatgcacgtcaaaaaaatcatggtattaacttccgtgtaatctgtaaatggatgcgtatggctggtgtagatcatattcacgcaggtactgttgttggtaaattagaaggcgatcctttaatgattaaaggtttctacgatgttttacgattaacaaatttagatgttaacttaccatatggtatcttcttcgagatgacatgggctagtttacgtaaatgtgacaataaataacaatgccgggcc-tttcaggtctggcacttggaatgagaacaattcaaaccacttatcgaggatcgattggagggcaagtctggtgccagcagccgcggtaattccagctccaatagcgtatattaaagttgttgcagttaaaaagct-cgtagttggatttgtggcggattgtg-gcgtcc--tcttttggttctgtcacgatctgccatccttgggtggaacctgtgtggcattaggttgtcgtgcaggggatgctcatcatttactg-tgaaaaaatcagcgcgttcaaagcaggcttatgccgttgaatgtattagcatggaataataagataggaccttggtactattttgttggtttgtgcaccgaggtaatgattaatagggacagttgggggtattcgtattccattgtcagaggtgaaattcttggatttctggaagacgaactactgcgaaagcatttaccaaggatgttttcattaatcaagaacgaaagttaggggatcgaagatgattagataccatcgtagtcttaaccataaactatgccgacaagggattggtggagtttcgtaatgtctccatcagcacctt
#Encyonema_sp._WJS-2015a_D17_050_KU052342


0
nnnnnnnnnnnnnnnnnnnnnnnnnnnnnnnnnnnnnnnnnnggttactgggatgcttcatatgcagtaaaaactactgacattcttgcattattccgtattacacctcaaccaggggtagatccagtagaagctgctgcagctgtagctggtgagtcttcaacagcaacatggacagttgtatggactgatttattaacagcttgtgaccgttaccgtgctaaagcttaccgcgtagatccagttccaaatacaacagaccaattcttcgcattcatcgcttatgaatgtgatttatttgaagaaggttcattagctaacttaacagcgtctatcattggtaacgtattcggtttcaaagccgtttgtgcattacgtttagaagatatgcgtattcctcactcatatttaaaaacattccaaggtcctgcgactggtattattgttgaacgtgaacgtttaaacaaatacggtgcaccattattaggtgcaacagtaaaaccaaaattaggtttatctggtaaaaactacggtcgtgtagtttatgaaggtttaaaaggtggtttagacttcttaaaagatgatgaaaacattaactctcaaccattcatgcgttggagagaacgtttcttatactgtatggaaggtattaaccgtgctgctgcagctacaggtgaagttaaaggttcatacttaaacatcactgctggtacaatggaagaagtttacaaacgtgctgagtacggtaaagctgtaggttctgtagttgtaatgatcgatttagttatgggttacacagcaattcaaagtgctgcaatctggtctcgtgaaaacgatatggttttacatttacaccgtgcaggtaactcaacttatgcgcgtcaaaaaaatcatggtattaacttccgtgtaatctgtaaatggatgnnnnnnnnnnnnnnnnnnnnnnnnnnnnnnnnnnnnnnnnnnnnnnnnnnnnnnnnnnnnnnnnnnnnnnnnnnnnnnnnnnnnnnnnnnnnnnnnnnnnnnnnnnnnnnnnnnnnnnnnnnnnnnnnnnnnnnnnnnnnnnnnnnnnnnnnnnnnnnnnnnnnnnnnnnnnnnnnnnnnnnnnnnnnnnnn-nnnnnnnnnnnnnnnnnnnnnnnnnnnnnnnnnnnnnnnnnnnnnnnnnnnnnnnnnnnnnnnnnnnnnnnnnnnnnnnnnnnnnnnnattccagctccaatagcgtatattaaagttgttgcagttaaaaagct-cgtagttggatttgtggcggattgtg-gcgtcc--tcttttggtactgtcacgatctgccatccttgggtggagcctgtgtggcattaggttgtcgtgcaggggatgctcatcatttactg-tgaaaaaatcagcgcgttcaaagcaggcttatgccgttgaatgtattagcatggaataataagataggaccttggtactattttgttggtttgtgcaccgaggtaatgattaatagggacagttgggggtattcgtattccattgtcagaggtgaaattcttggatttctggaagacgaactactgcgaaagcatttaccaaggatgttttcnnnnnnnnnnnnnnnnnnnnnnnnnnnnnnnnnnnnnnnnnnnnnnnnnnnnnnnnnnnnnnnnnnnnnnnnnnnnnnnnnnnnnnnnnnnnnnnnnnnnnnnnnnnnnnnnnnnn
#Encyonema_sp._WJS-2015b_D17_013_KU052344


0
nnnnnnnnnnnnnnnnnnnnnnnnnnnnnnnnnnnnnnnnnnggttactgggatgcttcatatgcagtaaaaactactgacattcttgcattattccgtattacaccgcaaccaggggtagatccagtagaagctgctgcagctgtagctggtgaatcttcaacagcaacatggacagttgtatggactgatttgttaacagcttgtgaccgttatcgtgctaaagcttaccgtgtagatccagttccaaatacaacagatcaattctttgcattcatcgcttatgaatgtgatttatttgaagaaggttcattagctaacttaacagcttctatcattggtaacgtattcggtttcaaagccgtttctgcattacgtttagaagatatgcgtattcctcactcatatttaaaaacattccaagggcctgcgactggtattattgtagaacgtgagcgtttaaacaaatacggtgcaccattattaggtgcaacagtaaaaccaaaattaggtttatctggtaaaaactatggtcgtgtagtttatgaaggtttaaaaggtggtttagacttcttaaaagatgatgaaaacattaactctcaaccattcatgcgttggagagaacgtttcttatactgtatggaaggtattaaccgtgctgctgcagctacaggtgaagttaaaggttcatacttaaacatcactgctggtacaatggaagaagtttacaaacgtgctgaatacggtaaagctgtaggttctatagttgtaatgatcgatttagttatgggttacacagcaattcaaagtgctgcgatctggtctcgtgataacgatatggttttacatttacaccgtgcaggtaactcaacttatgctcgtcaaaaaaatcatggtattaacttccgtgtaatttgtaaatggatgnnnnnnnnnnnnnnnnnnnnnnnnnnnnnnnnnnnnnnnnnnnnnnnnnnnnnnnnnnnnnnnnnnnnnnnnnnnnnnnnnnnnnnnnnnnnnnnnnnnnnnnnnnnnnnnnnnnnnnnnnnnnnnnnnnnnnnnnnnnnnnnnnnnnnnnnnnnnnnnnnnnnnnnnnnnnnnnnnnnnnnnnnnnnnnnn-nnnnnnnnnnnnnnnnnnnnnnnnnnnnnnnnnnnnnnnnnnnnnnnnnnnnnnnnnnnnnnnnnnnnnnnnnnnnnnnnnnnnnnnnattccagctccaatagcgtatattaaagttgttgcagttaaaaagctacgtagttggatttgtggtggattgtg-gcgtcc--tgttttggttctgtcacgatctgccatccttgggtggaacctgtgtggcattaggttgtcgtgcaggggatgctcatcatttactg-tgaaaaaatcagcgcgttcaaagcaggcttatgccgttgaatgtattagcatggaataataagataggaccttggtactattttgttggtttgtgcaccgaggtaatgattaatagggacagttgggggtattcgtattccattgtcagaggtgaaattcttggatttctggaagacgaactactgcgaaagcatttaccaaggatgttttcnnnnnnnnnnnnnnnnnnnnnnnnnnnnnnnnnnnnnnnnnnnnnnnnnnnnnnnnnnnnnnnnnnnnnnnnnnnnnnnnnnnnnnnnnnnnnnnnnnnnnnnnnnnnnnnnnnnn
#Encyonema_sp._WJS-2015c_VN373_KU052345


0
nnnnnnnnnnnnnnnnnnnnnnnnnnnnnnnnnnnnnnnnnnggttactgggatgcttcatacgcagtaaaaactactgacgttcttgcattattccgtattacaccacaaccaggggtggatccagtagaagctgctgcagctgtagctggtgagtcttcaacagcaacatggacagttgtatggactgatttattaacagcttgtgaccgttaccgtgctaaagcttaccgtgtagatccagttccaaatacaacagatcaattcttcgcattcatcgcttacgaatgtgatttatttgaagaaggttcattagctaacttaacagcgtctatcattggtaacgtattcggtttcaaagccgtttctgcattacgtttagaagatatgcgtattcctcactcatacttaaaaacattccaaggtcctgcaactggtattattgttgaacgtgaacgtttaaacaaatatggtgctccattattaggtgcaacagtaaaaccaaaactaggtttatctggtaaaaactacggtcgtgtagtttatgaaggtttaaaaggtggtttagacttcttaaaagatgatgaaaacattaactctcaaccattcatgcgttggagagaacgtttcttatactgtatggaaggtattaaccgtgctgctgcagctacaggtgaagttaaaggttcatacttaaacatcactgctggtacaatggaagaagtttacaaacgtgctgaatacggtaaagctgtaggttctgtaatcgtaatgatcgacttagttatgggttacacagcaattcaaagtgctgcaatctggtctcgtgacaacgatatggttttacatttacaccgtgcaggtaactcaacttatgcacgtcaaaaaaatcatggtattaacttccgtgtaatctgtaaatggatgnnnnnnnnnnnnnnnnnnnnnnnnnnnnnnnnnnnnnnnnnnnnnnnnnnnnnnnnnnnnnnnnnnnnnnnnnnnnnnnnnnnnnnnnnnnnnnnnnnnnnnnnnnnnnnnnnnnnnnnnnnnnnnnnnnnnnnnnnnnnnnnnnnnnnnnnnnnnnnnnnnnnnnnnnnnnnnnnnnnnnnnnnnnnnnnn-nnnnnnnnnnnnnnnnnnnnnnnnnnnnnnnnnnnnnnnnnnnnnnnnnnnnnnnnnnnnnnnnnnnnnnnnnnnnnnnnnnnnnnnnattccagctccaatagcgtatattaaagttgttgcagttaaaaagct-cgtagttggatttgtggtgaattgca-gcgtcc--tcttttggtcttgctgcaatttgccatccttgggtggaatctgtgtggcattaggttgtcgcgcaggggaggctcatcgtttactg-tgaaaaaatcagcgcgttcaaagcaggcttaggccgttgaatgtattagcatggaataataagatagggccttggtactattttgttggtttgtgcaccgaggtaatgattaatagggacagttgggggtattcgtattccattgtcagaggtgaaattcttggatttctggaagacgaactactgcgaaagcatttaccaaggatgttttcnnnnnnnnnnnnnnnnnnnnnnnnnnnnnnnnnnnnnnnnnnnnnnnnnnnnnnnnnnnnnnnnnnnnnnnnnnnnnnnnnnnnnnnnnnnnnnnnnnnnnnnnnnnnnnnnnnnn
#Encyonema_triangulum_2vii091_KJ011828


0
agtgaccgttacgaatctggtgtaatcccttacgctaaaatgggttactgggatgcttcatatgcagtaaaaactactgacgttcttgcattattccgtattacaccgcaaccaggggtagatccagtagaagctgctgcggctgtagctggtgagtcttcaacagcaacatggacagttgtatggactgatttattaacagcttgtgaccgttaccgtgctaaagcttaccgtgtagatccagttccaaatacaacagatcaattctttgcatttatcgcttatgaatgtgatttatttgaagaaggttcgttagctaacttaacagcatctatcattggtaacgtattcggtttcaaagccgtttctgcattacgtttagaagatatgcgtattcctcactcatatttaaaaacattccaaggtcctgcgactggtattattgtagaacgtgagcgtttaaacaaatacggtgctccattattaggtgcaacagtaaaaccaaaattaggtttatctggtaaaaactatggtcgtgtagtttatgaaggtttaaaaggtggtttagacttcttaaaagatgatgaaaacattaactctcaaccattcatgcgttggagagaacgtttcctatactgtatggaaggtattaaccgtgctgctgcagctacaggtgaagttaaaggttcatacttaaacatcactgcgggtacaatggaagaagtttacaaacgtgctgaatacggaaaagctgtaggctctatagtcgtgatgatcgatttagttatgggttacacagcaattcaaagtgctgcaatttggtctcgtgaaaacgatatgcttttacatttacaccgtgcaggtaactctacttacgcgcgtcaaaaaaatcatggtattaacttccgtgtaatctgtaaatggatgcgtatggctggtgtagatcatatccacgcaggtacagttgttggtaaattagaaggtgatcctttaatgattaaaggtttctacgatactttacgattaacaaacttagatgttaacttaccatatggtatcttcttcgaaatgacatgggctagtttacgtaaatgtgacaataaataacaatgccgggcc-ttacaggtctggcacttggaatgagaacaattcaaaccacttatcgaggatcgattggagggcaagtctggtgccagcagccgcggtaattccagctccaatagcgtatattaaagttgttgcagttaaaaagct-cgtagttggatttgtggttgattgga-gagtcc--tcttttggtactttcatgatcagccatccttgggtggaacctgtgtggcattaggttgtcgtgctggggatgctcatcatttactg-tgaaaaaatcagcgcgttcaaagcaggcttatgccgttgaatgtaatagcatggaataataagataggaccttggtactattttgttggtttgtgcaccgaggtaatgattaatagggacagttgggggtattcgtattccattgtcagaggtgaaattcttggatttttggaagacgaactactgcgaaagcatttaccaaggatgttttcattaatcaagaacgaaagttaggggatcgaagatgattagataccatcgtagtcttaaccataaactatgccgacaagggattggtggagtttcgtaatgtctccatcagcacctt
#Encyonema_ventricosum_D36_014_KU052339


0
nnnnnnnnnnnnnnnnnnnnnnnnnnnnnnnnnnnnnnnnnnggttactgggatgcttcatatgcagtaaaaactactgacattcttgcattattccgtattacaccgcaaccaggggtagatccagtagaagctgcagcagctgtagctggtgagtcttcaacagcaacatggacagttgtatggactgatttattaacagcttgtgaccgttaccgtgctaaagcttaccgtgtagatccagttccaaatacaacagatcaattcttcgcattcatcgcttatgaatgtgatttatttgaagaaggttcattagctaacttaacagcgtctatcattggtaacgtattcggtttcaaagccgtttctgcattacgtttagaagatatgcgtattcctcactcatatttaaaaacattccaaggtcctgcgactggtattattgttgaacgtgaacgtttaaacaaatacggtgcaccattattaggtgcaacagtaaaaccaaaattaggtttatctggcaaaaactacggtcgtgtagtttatgaaggtttaaaaggtggtttagacttcttaaaagatgatgaaaacattaactctcaaccattcatgcgttggagagaacgtttcttatactgtatggaaggtattaaccgtgcctctgcagctacaggtgaagttaaaggttcatacttaaacatcactgctggtacaatggaagaagtttacaaacgtgctgaatacggtaaagctgtaggttctgtagttgtaatgatcgatttagttatgggttatacagcaattcaaagtgctgcaatctggtctcgtgaaaacgatatggttttacatttacaccgtgcaggtaactcaacttatgcgcgtcaaaaaaatcatggtattaacttccgtgtaatctgtaaatggatgnnnnnnnnnnnnnnnnnnnnnnnnnnnnnnnnnnnnnnnnnnnnnnnnnnnnnnnnnnnnnnnnnnnnnnnnnnnnnnnnnnnnnnnnnnnnnnnnnnnnnnnnnnnnnnnnnnnnnnnnnnnnnnnnnnnnnnnnnnnnnnnnnnnnnnnnnnnnnnnnnnnnnnnnnnnnnnnnnnnnnnnnnnnnnnnn-nnnnnnnnnnnnnnnnnnnnnnnnnnnnnnnnnnnnnnnnnnnnnnnnnnnnnnnnnnnnnnnnnnnnnnnnnnnnnnnnnnnnnnnnattccagctccaatagcgtatattaaagttgttgcagttaaaaagct-cgtagttggatttgtggtggattgtg-gcgtcc--tcttttggttctgtcatgatctgccatccttgggtggagcctgtgtggcattaggttgtcgtgcaggggatgctcatcatttactg-tgaaaaaatcagcgcgttcaaagcaggcttatgccgttgaatgtattagcatggaataataagataggaccttggtactattttgttggtttgtgcaccgaggtaatgattaatagggacagttgggggtattcgtattccattgtcagaggtgaaattcttggatttctggaagacgaactactgcgaaagcatttaccaaggatgttttcnnnnnnnnnnnnnnnnnnnnnnnnnnnnnnnnnnnnnnnnnnnnnnnnnnnnnnnnnnnnnnnnnnnnnnnnnnnnnnnnnnnnnnnnnnnnnnnnnnnnnnnnnnnnnnnnnnnn
#Encyonema_ventricosum_Navi4_2_KU052340


0
nnnnnnnnnnnnnnnnnnnnnnnnnnnnnnnnnnnnnnnnnnggttactgggatgcttcatatgcagtaaaaactactgacattcttgcattattccgtattacaccgcaaccaggggtagatccagtagaagctgcagcagctgtagctggtgagtcttcaacagcaacatggacagttgtatggactgatttattaacagcttgtgaccgttaccgtgctaaagcttaccgtgtagatccagttccaaatacaacagatcaattcttcgcattcatcgcttatgaatgtgatttatttgaagaaggttcattagctaacttaacagcgtctatcattggtaacgtattcggtttcaaagccgtttctgcattacgtttagaagatatgcgtattcctcactcatatttaaaaacattccaaggtcctgcgactggtattattgttgaacgtgaacgtttaaacaaatacggtgcaccattattaggtgcaacagtaaaaccaaaattaggtttatctggcaaaaactacggtcgtgtagtttatgaaggtttaaaaggtggtttagacttcttaaaagatgatgaaaacattaactctcaaccattcatgcgttggagagaacgtttcttatactgtatggaaggtattaaccgtgcctctgcagctacaggtgaagttaaaggttcatacttaaacatcactgctggtacaatggaagaagtttacaaacgtgctgaatacggtaaagctgtaggttctgtagttgtaatgatcgatttagttatgggttatacagcaattcaaagtgctgcaatctggtctcgtgaaaacgatatggttttacatttacaccgtgcaggtaactcaacttatgcgcgtcaaaaaaatcatggtattaacttccgtgtaatctgtaaatggatgnnnnnnnnnnnnnnnnnnnnnnnnnnnnnnnnnnnnnnnnnnnnnnnnnnnnnnnnnnnnnnnnnnnnnnnnnnnnnnnnnnnnnnnnnnnnnnnnnnnnnnnnnnnnnnnnnnnnnnnnnnnnnnnnnnnnnnnnnnnnnnnnnnnnnnnnnnnnnnnnnnnnnnnnnnnnnnnnnnnnnnnnnnnnnnnn-nnnnnnnnnnnnnnnnnnnnnnnnnnnnnnnnnnnnnnnnnnnnnnnnnnnnnnnnnnnnnnnnnnnnnnnnnnnnnnnnnnnnnnnnattccagctccaatagcgtatattaaagttgttgcagttaaaaagct-cgtagttggatttgtggtggattgtg-gcgtcc--tcttttggttctgtcatgatctgccatccttgggtggagcctgtgtggcattaggttgtcgtgcaggggatgctcatcatttactg-tgaaaaaatcagcgcgttcaaagcaggcttatgccgttgaatgtattagcatggaataataagataggaccttggtactattttgttggtttgtgcaccgaggtaatgattaatagggacagttgggggtattcgtattccattgtcagaggtgaaattcttggatttctggaagacgaactactgcgaaagcatttaccaaggatgttttcnnnnnnnnnnnnnnnnnnnnnnnnnnnnnnnnnnnnnnnnnnnnnnnnnnnnnnnnnnnnnnnnnnnnnnnnnnnnnnnnnnnnnnnnnnnnnnnnnnnnnnnnnnnnnnnnnnnn
#Encyonopsis_sp._D158_006_MK300914


0
nnnnnnnnnnnnnaatctggtgtaatcccttacgctaaaatgggttactgggatgcttcatacgcagtaaaaactactgacgttcttgcgttattccgtattacaccacaaccaggtgtagatccagtagaagctgcagcagctgtagctggtgaatcgtcaacagcaacatggacagttgtatggacggatttattaacggcttgtgatcgttaccgtgctaaagcttaccgtgtagatccagttccaaatacaactgatcaattcttcgcgtttatcgcatacgaatgtgatttatttgaagaaggttcattagctaacttaacagcttctatcattggtaacgtattcggtttcaaagccgtttctgcattacgtttagaagatatgcgtattcctcactcatacctaaaaacattccaaggcccggcaactggtgttatcgtagaacgtgagcgtttaaataaatacggtgctcctttattaggtgcaacagtaaaaccaaaattaggtttatctggtaaaaactacggtcgtgtagtttatgaaggtttaaaaggtggtttagacttcttaaaagatgatgaaaacattaactctcaaccatttatgcgttggagagaacgtttcttatactgtatggaaggtattaaccgtgcatcttctgctacaggtgaagttaaaggttcatacttaaacatcactgctggtacaatggaagaagtttacaaacgtgctaactacggtaaagctgtaggttcagtaattgtaatgatcgatttagttatgggttatacagcaattcaaagtgctgctatttgggctcgtgacaatgatatgcttttacacttacaccgtgcaggtaactcaacttatgcccgtcaaaaaaatcacggtattaatttccgtgttatttgtaaatggatgcgtatgtctggtgtagatcatatccacgctggtacagttgtaggtaaattagaaggtgatcctttnnnnnnnnnnnnnnnnnnnnnnnnnnnnnnnnnnnnnnnnnnnnnnnnnnnnnnnnnnnnnnnnnnnnnnnnnnnnnnnnnnnnnnnnnnnnnnnnnnnnnnnnnnnnnnnnnnnnnnnnnnnnnnn-nnnnnnnnnnnnnnnnnnnnnnnnnnnnnnnnnnnnnnnnnnnnnnnnnnnnnnnnnnnnnnnnnnnnnnnnnnnnnnnnnnnnnnnnattccagctccaatagcgtatattaaagttgttgcagttaaaaagct-cgtagttggatgtgtgtcggtaattg-cgttcc---ttttttggttcgctacgatccgacatctgtagggggaattagtgtggcattaggttgtcatgctgaggatccctatcatttactg-tgaaaaaatcagcgcgttcaaagcaggcttatgccg-tgaatgtattagcatggaataataagataggactttggtactattttgttggtttgcgcaccaaggtaatgattaatagggacggtcgggggtattcgtattccattgtcagaggtgaaattcttggatttctggaagacgcactactgcgaaagcatttaccaaggatgttttcattaatcaagaacgaaagttaggggatcgaagatgattagataccatcgtnnnnnnnnnnnnnnnnnnnnnnnnnnnnnnnnnnnnnnnnnnnnnnnnnnnnnnnnnnnnnnnnnn
#Encyonopsis_sp._D170_008_MK300913


0
nnnnnnnnnnnnntatctggtgtaatcccttacgctaaaatgggttactgggatgcttcatacgcagtaaaaactactgacgttcttgcattattccgtattacaccacaaccaggtgtagatccagtagaagctgcagcagctgtagctggtgagtcgtcaacagcaacatggacagttgtatggactgatttattaacagcttgtgatcgttaccgtgctaaagcttaccgtgtagatccagttccaaatacaactgatcaattcttcgcgttcatcgcatatgaatgtgatttatttgaagaaggttcattagctaacttaacagcttctatcattggaaacgtattcggttttaaagccgtttctgcattacgtttagaagatatgcgtattcctcactcatacttaaaaacattccaaggtcctgcaactggtgttatcgtagaacgtgagcgtttaaacaaatacggtgctcctttattaggtgcaacagtaaaaccaaaattaggtttatctggtaaaaactacggtcgtgtagtttatgaaggtttaaaaggtggtttagacttcttaaaagatgatgaaaacattaactctcaaccatttatgcgttggagagaacgtttcttatactgtatggaaggtattaaccgtgcagcttctgctacaggtgaagttaaaggttcatacttaaacatcactgctggtacaatggaagaagtttacaaacgtgctaactacggtaaagctgtaggttcagtaattgtaatgatcgatttagttatgggttacacagcaattcaaagtgctgctatttgggctcgtgataacgatatgcttttacacttacaccgtgcaggtaactcaacttatgcgcgtcaaaaaaatcacggtattaacttccgtgttatttgtaaatggatgcgtatgtctggtgtagatcacatccacgctggtacagttgtaggtaagttagaaggtgatcctttnnnnnnnnnnnnnnnnnnnnnnnnnnnnnnnnnnnnnnnnnnnnnnnnnnnnnnnnnnnnnnnnnnnnnnnnnnnnnnnnnnnnnnnnnnnnnnnnnnnnnnnnnnnnnnnnnnnnnnnnnnnnnnn-nnnnnnnnnnnnnnnnnnnnnnnnnnnnnnnnnnnnnnnnnnnnnnnnnnnnnnnnnnnnnnnnnnnnnnnnnnnnnnnnnnnnnnnnattccagctccaatagcgtatattaaagttgttgcagttaaaaagct-cgtagttggatgtgtgttggtaattg-cattcc---tcttttggtttgctactgtccgacatctgtagggggaattcgtgtggcattaggttgtcatgcgggggatccctatcatttactg-tgaaaaaatcagcgcgttcaaagcaggcttatgccg-tgaatgtattagcatggaataataagataggactttggtactattttgttggtttgcgcaccaaggtaatgattaatagggacggtcgggggtattcgtattccattgtcagaggtgaaattcttggatttctggaagacgcactactgcgaaagcatttaccaaggatgttttcattaatcaagaacgaaagttaggggatcgaagatgattagataccatcgtnnnnnnnnnnnnnnnnnnnnnnnnnnnnnnnnnnnnnnnnnnnnnnnnnnnnnnnnnnnnnnnnnn
#Encyonopsis_sp._TN-2014_CH021_KJ011829


0
agtgaccgttacgaatctggtgtaatcccttacgctaaaatgggttactgggatgcttcatacgcagtaaaaactacggatattcttgcattattccgtattacgccacaaccaggtgtagatccagtagaagctgcagcagctgtagctggtgagtcttcaacagcaacatggacagttgtatggactgatttattaacagcttgtgatcgttaccgtgctaaagcttaccgtgtagatccagttccaaatacaactgatcaattcttcgcttttatcgcatacgaatgtgatttatttgaagaaggttcattagctaatttaacagcttctattattggtaacgtattcggtttcaaagccgtttctgcattacgtttagaagatatgcgtattcctcactcatacttaaaaacattccaaggtcctgcaactgggattattgtagaacgtgaacgtttaaacaaatacggtgcacctttattaggtgcaacagtaaaaccaaaattaggtttatctggtaaaaactacggtcgtgtagtttatgaaggtttaaaaggtggtttagacttcttaaaagatgatgaaaacattaactctcaaccatttatgcgttggagagaacgtttcttatactgtatggaaggtattaaccgtgctgctgctgctacaggtgaagttaaaggttcatacttaaacatcactgctggtacaatggaagaagtttacaaacgtgctgaatacggtaaagctgttggttcagtaatcgtaatgatcgatttagttatgggttatacagcaattcaaagtgctgctatttgggctcgtgataatgattgtattttacatttacaccgtgcaggtaactcgacttacgctcgtcaaaaaaaccatggtattaatttccgtgttatctgtaaatggatgcgtatgtcaggtgtagatcatatccacgctggtacagttgtaggtaaattagaaggtgatcctttaatgattaaaggtttctacgatactttacgattaacacatatggatgttaacttaccatacggtatcttcttcgaaatgacatgggctagtttacgtaaatgtgacaataaataacaatgccgagcc-tttcaggtttggcacttggaatgagtacaactcaaaccacttaacgagtatcaattggagggcaagtctggtgccagcagccgcggtaattccagctccaatagcgtatattaaagttgttgcagttaaaaagct-cgtagttggatatgtgtcgataattg-gattcc---tcttttggtttcctaccactcgtcatccgtaggtggaattaatgtggcattaggttgtcatgttaaggatacctatcatttactg-tgaaaaaatcagcgcgttcaaagcaggcttatgccattgaatgtattagcatggaataataagataggaccctggtactattttgttggtttgcgcaccaaggtaatgattaatagggacggtcgggggtattcgtattccattgtcagaggtgaaattcttggatttctggaagacgcactactgcgaaagcatttaccaaggatgttttcattaatcaagaacgaaagttaggggatcgaagatgattagataccatcgtagtcttaaccataaactatgccgacaagggattggtggggttccgtaatgtctccatcagcacctt
#Epithemia_argus_CH211_HQ912394


0
agtgaccgttacgaatctggtgtaattccttacgctaaaatgggttactgggatgcttcatatgcagtaaaaaatactgacgttcttgctttattccgtattacaccacaaccaggtgtagatccagtagaagctgctgcagctgtagctggtgaatcttcaactgctacatggacagttgtatggactgatttattaacagcttgtgaccgttaccgtgctaaagcttaccgtgtagacccagttccaaatacaactgatcaatactttgcatttattgcttatgaatgtgacttatttgaagaaggttctttagctaacttaacagcatctatcattggtaacgtattcggtttcaaagccgtatctgctttacgtttagaagatatgcgtattcctcattcttacttaaaaacattccaaggcccagccacaggtgttattgtagaacgtgagcgtttaaataaatacggtactccattattaggtgcaacagtaaaacctaaactaggtttatcaggtaaaaactacggtcgtgtagtatatgaaggtttaaaaggtggtttagacttcttaaaagatgatgaaaatattaactcacaaccattcatgcgttggagagaacgttttttaaactgtatggaaggtattaaccgtgcatcttcagcaactggtgaagtaaaaggttcttacttaaacgttactgctggtacaatggaagaagtttataaacgtgctgaatacgctaaatcagtaggttctatcgttattatgatcgatttagttatgggttatacagcgattcaatcaattgctctttggtctcgtaataacgatatgcttttacacttacaccgtgcaggtaactcgacatatgcacgtcaaaaaaatcatggtattaacttccgtgtaatttgtaaatggatgcggatgtcaggtgtagatcatatccatgctggtactgttgtaggtaaattagaaggtgatcctttaatgattaaaggtttctacgatactttattattaacaaaattagatgttaatttaccatatggtatcttcttcgaaatgacatgggctagtttacgtaaatgtgacaataaataacaatgccgggcctttttaggtctggcaattggaatgagaacaatttaaatcccttatcgaggatcaattggagggcaagtctggtgccagcagccgcggtaattccagctccaatagcgtatattaaagttgttgcagttaaaaagct-cgtagttggatttgtgctcacctgtg-atgtcc---ctattggtacgttcacggaagagcatccttgggtggaacctatgtggcattaagttgtcgtgtaggggatgctcatcgtttactg-tgaaaaaattagagtgttcaaagcaggcttaggccgttgaatatattagcatggaataatgagataggaccttggtactattttgttggtttgcgcaccgaggtaatgattaacagggacagttgggggtattcgtattccattgtcagaggtgaaattcttggatttctggaagacgaactactgcgaaagcatttaccaaggatgttttcattaatcaagaacgaaagttaggggatcgaagatgattagataccatcgtagtcttaaccataaactatgccaacaagggattggcggggtctcgttacgtctccgtcagcacctt
#Epithemia_sorex_CH148_HQ912395


0
agtgaccgttacgaatctggtgtaattccttacgctaaaatgggttactgggatgcttcatatgcagtaaaaaatactgacgttcttgctttattccgtattacaccacaaccaggtgtagatccagtagaagctgctgcagctgtagctggtgaatcttcaactgctacttggacagttgtatggactgatttattaacagcttgtgaccgttaccgtgctaaagcttaccgtgtagacccagttccaaacacaactgatcaatactttgcatttattgcttatgaatgtgatttatttgaagaaggttctttagctaacttaacagcatctatcattggtaacgtattcggttttaaagccgtatctgctttacgtttagaagatatgcgtattcctcattcttacttaaaaacattccaaggcccagccacaggtgttattgtagaacgtgagcgtttaaataaatacggtactccattattaggtgcaacggtaaaacctaaattaggtttatcaggtaaaaactacggtcgtgtagtatatgaaggtttaaaaggtggtttagacttcttaaaagatgatgaaaacattaactcacaaccatttatgcgttggagagaacgtttcttaaactgtatggaaggtattaaccgtgcatcttcagcaactggtgaagtaaaaggttcttacttaaacgttactgctggtacaatggaagaagtttataaacgtgctgaatacgctaaagcagtgggttctatcgttattatgatcgatttagttatgggttatacagcgattcaatcaattgctctttggtctcgtgagaacgatatgcttttacatttacaccgtgcaggtaactctacatatgcacgtcaaaaaaatcatggtattaacttccgtgtaatttgtaaatggatgcgtatgtcaggtgtagatcatatccatgctggtactgttgtaggtaaattagaaggtgaccctttaatgattaaaggtttctacgatactttattattaacaaaattagatgttaatttaccatatggtatcttcttcgaaatgacatgggctagtttacgtaaatgtgacaataaataacaatgccgggcctttttaggtctggcaattggaatgagaacaatttaaatcccttatcgaggatcaattggagggcaagtctggtgccagcagccgcggtaattccagctccaatagcgtatattaaagttgttgcagttaaaaagct-cgtagttggatttgtgctctaccgtg-atgtcc---atattggtacgttcgcggaagagcatccttgggtggaacctatatggcattaagttgtcgtgtaggggatgctcatcgtttactg-tgaaaaaattagagtgttcaaagcaggcttaggccgttgaatatattagcatggaataatgagataggaccttggtactattttgttggtttgcgcaccgaggtaatgattaacagggacagttgggggtattcgtattccattgtcagaggtgaaattcttggatttctggaagacgaactactgcgaaagcatttaccaaggatgttttcattaatcaagaacgaaagttaggggatcgaagatgattagataccatcgtagtcttaaccataaactatgccaacaagggattggcggggtctcgttacgtctccgtcagcacctt
#Epithemia_turgida_CH154_HQ912396


0
agtgaccgttacgaatctggtgtaattccttacgctaaaatgggttactgggatgcttcatatgcggtaaaaaatactgacgttcttgctttattccgtattacaccacaaccaggtgtagatccagtagaagctgctgcagctgtagctggtgaatcttcaactgctacatggacagttgtatggactgatttattaacagcttgtgatcgttaccgtgctaaagcttatcgtgtagacccagttccaaatacaactgatcaatactttgcatttattgcttatgaatgtgacttatttgaagaaggttctttagctaacttaacagcgtctatcattggtaacgtattcggtttcaaagccgtatctgctttacgtttagaagatatgcgtattcctcattcttacttaaaaacattccaaggcccagccacaggtgttattgtagagcgtgagcgtttaaataagtacggtactccattattaggtgcaacagtaaaacctaaattaggtttatcaggcaaaaactatggtcgtgtagtatatgaaggtttaaaaggtggtttagactttttaaaagatgatgaaaacattaactcacaaccatttatgcgttggagagagcgtttcttaaactgtatggaaggtattaaccgtgcatcttcagcaactggtgaagtaaaaggttcttacttaaacgttactgctggtacaatggaagaagtttataaacgtgcggaatacgctaaagcagtaggttctatcgttattatgatcgatttagttatgggttatacagcaattcaatcaattgctctttggtctcgtgataacgatatgcttttacatttacaccgtgcaggtaactctacatatgcacgtcaaaaaaaccatggtattaacttccgtgtaatttgtaaatggatgcgtatgtcaggtgtagatcatatccatgctggtactgttgtaggtaaattagaaggtgatcctttaatgattagaggtttctacgatactttattattaacaaaattagacgttaatttaccatatggtatcttcttcgaaatgacatgggcaagtttacgtaaatgtgacaataaataacaatgccgggcctttttaggtctggcaattggaatgagaacaatttaaatcccttatcaaggatcaattggagggcaagtctggtgccagcagccgcggtaattccagctccaatagcgtatattaaagttgttgcagttaaaaagct-cgtagttggatttgtgctctgccgtg-atgtcc---atattggtatgttcgcgggagagcatccttgggtggaacctgtgtggcattaagttgtcgtgtaggggatgctcatcgtttactg-tgaaaaaattagagtgttcaaagcaggcttaggccattgaatatattagcatggaataatgagataggaccttggtactattttgttggtttgcgcaccgaggtaatgattaacagggacagttgggggtattcgtattccattgtcagaggtgaaattcttggatttctggaagacgaactactgcgaaagcatttaccaaggatgttttcattaatcaagaacgaaagttaggggatcgaagatgattagataccatcgtagtcttaaccataaactatgccaacaagggattggcggggtctcgttacgtctccgtcagcacctt
#Geissleria_baicalosimilis_B088


0
nnnnnnnnnnnnnnnnnnnnnnnnnnnnnnnnnnnnaaaatgggttactgggatgcttcatacgcagtaaaaactactgacattcttgcattattccgtattacaccacaaccaggtgtggatccagtagaagctgctgctgctgtcgctggtgaatcttcaacagcaacatggacagttgtatggacagatttattaacagcttgtgatcgttaccgtgctaaagcttaccgtgtagatccagttccaaatacaacagaccaattcttcgcttttatcgcatacgaatgtgatttatttgaagaaggttcattagctaacttaacagcgtctattattggtaacgtattcggtttcaaagctgtttctgcattacgtttagaagatatgcgtattcctcactcatacttaaaaacattccaaggtcctgcaactggtattattgtagaacgtgagcgtttaaacaaatatggtgctccattattaggtgctacagtaaaaccaaaattaggtttatctggtaaaaactacggtcgtgtagtttacgaaggtttaaaaggtggtttagacttcttaaaagatgacgaaaacattaactctcaaccattcatgcgytggagagagcgtttcttatactgtatggaaggtattaaccgtgctgctgctgctacaggtgaagttaaaggttcatacttaaacatcactgctggtacaatggaagaagtttacaaacgtgctgagtacggtaaagctgttggttctgtaattgtaatgatcgatttagttatgggttacacagcaattcaaagtgctgcaatttgggctcgtgaaaacgacatgctattacacttacaccgtgcgggtaattcaacttacgctcgtcaaaaaaaccacggtattaacttccgtgttatctgtaaatggatgcgtatgtctggtgtagaccatatccacgctggtacagttgttggtaaattagaaggtgatcctttaatgattaaagnnnnnnnnnnnnnnnnnnnnnnnnnnnnnnnnnnnnnnnnnnnnnnnnnnnnnnnnnnnnnnnnnnnnnnnnnnnnnnnnnnnnnnnnnnnnnnnnnnnnnnnnnnnnnnnnnnnn-nnnnnnnnnnnnnnnnnnnnnnnnnnnnnnnnnnnnnnnnnnnnnnnnnnnnnnnnnnnnnnnnnnnnnnnnnnnnnnnnnnnnnntaattccagctccaatagcgtatattaaagttgttgcagttaaaaagct-cgtagttggatttgtggtggtggctc-tggccc---attttggtgccgtgagtcgctgccatccttgggtggaacctgtgcggcattaggttgtcgtgcaggggatgctcatcatttactg-tgaaaaaatcagcgcgttcaaagcaggcttatgccattgaatgtattagcatggaataataagataggaccttggtactattttgttggtttgcgcaccgaggtaatgattaatagggacagttgggggtattcgtattccattgtcagaggtgaaattcttggatttctggaagacgaactactgcgaaagcatttaccaaggatgttttcattaatcaagaacgaaagttaggggatcgaagatgattagataccatcgtagtcnnnnnnnnnnnnnnnnnnnnnnnnnnnnnnnnnnnnnnnnnnnnnnnnnnnnnnnnnnnnnn
#Geissleria_decussis_FD50_KJ011830


0
agtgaccgttacgaatctggtgtaatcccttacgctaaaatgggttactgggatgcttcatacgcagtaaaaactactgacgttcttgcattattccgtattacaccacaaccaggtgtggatccagtagaagctgctgcagctgtagctggtgaatcttcaacagcaacatggacagttgtatggacagatttattaacagcttgtgatcgttaccgtgctaaagcttaccgtgtagatccagttccaaatacaacagatcaattcttcgcttttatcgcatatgaatgtgatttattcgaagaaggttcgttatcgaacttaacagcatctatcattggtaacgtattcggtttcaaggctgtttctgcattacgtttagaagatatgcgtattcctcactcatacttaaaaacattccaaggtcctgctactggtatcattgtagaacgtgaacgtttaaacaaatacggtgctccattattaggtgcaacagtaaaaccaaaattaggtttatctggtaaaaactatggccgtgtagtttacgaaggtttaaaaggtggtttagacttcttaaaagatgacgaaaacattaactctcaaccatttatgcgttggagagagcgtttcttatactgtatggaaggtattaaccgtgctgccgcagctacaggtgaagttaaaggttcatacttaaacatcactgctggtacaatggaagaagtttacaaacgtgctgaatatgctaaagctgttggttctgttgttgtaatgatcgacttagttatgggttacacagcaattcaaagtgctgctatttgggctcgtgataacgatatgttattacacttacaccgtgcgggtaactcaacttacgctcgtcaaaaaaatcatggtattaacttccgtgttatctgtaaatggatgcgtatgtctggtgtagaccatatccacgctggtacagttgttggtaaattagaaggtgatcctttaatgattaaaggtttctacgatgtgttacgtttaacaaacttagatgtaaacttaccatatggtattttcttcgaaatgacgtgggcaagtttacgtaaatgtgacaataaataacaatgccgggca-ttcaatgtctggcacttggaatgagaacaactcaaaccacttatcgaggatcaattggagggcaagtctggtgccagcagccgcggtaattccagctccaatagcgtatattaaagttgttgcagttaaaaagct-cgtagttggatttgtggcggtctctc-tggccc---tttgtggtgccgtgagtgactgccatccttgggtggaacttgtgcggcattagcttgtcgtgcaagggatgctcatcatttactg-tgaaaaaatcagcgcgttcaaagcaggcttatgccattgaatgtattagcatggaataataagataggaccttggtactattttgttggtttgcgcaccgaggtaatgattaatagggacagttgggggtattcgtattccattgtcagaggtgaaattcttggatttctggaagacgaactactgcgaaagcatttaccaaggatgttttcattaatcaagaacgaaagttaggggatcgaagatgattagataccatcgtagtcttaaccataaactatgccgacaagggattggtggggtttcgtaatgtctccatcagcacctt
#Geissleria_frolikhiensis_B369


0
nnnnnnnnnnnnnnnnnnnnnnnnnnnnnnnnnnnnnnnnnnnnnnnnnnnnnngcttcatacgcagtaaaaactactgacattcttgcattattccgtattacaccacaaccaggtgtagatccagtagaagctgctgctgctgtagctggtgaatcttcaacagcaacatggacagttgtatggacagatttattaacagcttgtgatcgttaccgtgctaaagcttaccgtgtagatccagttccaagtacaacagatcaattcttcgcttttatcgcatatgaatgtgatttatttgaagaaggttcattagctaacttaacagcgtctatcattggtaacgtattcggtttcaaagctatttctgcattacgtttagaagatatgcgtattcctcactcatacttaaaaacattccaaggtcctgcgactggtattattgtagaacgtgagcgtttaaacaaatacggtgctccactattaggcgcgacagtaaaaccaaaattaggtttatctggtaaaaactacggtcgtgtagtttacgaaggtttaaaaggtggtttagacttcttaaaagatgatgaaaacattaactctcaaccattcatgcgttggagagagcgtttcttatactgtatggaaggtattaaccgtgctgctgctgctacaggtgaagttaaaggttcatacttaaacatcactgctggtacaatggaagaagtttacaaacgtgctgagtacggtaaagctgttggttctgtaattgtaatgatcgatttagttatgggttacacagcaattcaaagtgctgcaatttgggctcgtgacaacgacatgcttttacacttacaccgtgcaggtaactcaacctacgctcgtcaaaaaaatcatggtattaacttccgtgttatctgtaaatggatgcgtatgtctggtgtagaccatatccacgctggtacagttgttggtaaattagaaggtgatcctttaatgattaaaggtttctacgacactttaagattaacaaacttagatgtaaacttaccgtatggtattttcttcgaaatgacatgggctagtttacgtaagtgtnnnnnnnnnnnnnnnnnnnnnnnn-nnnnnnnnnnnnnnnnnnnnnnnnnnnnnnnnnnnnnnnnnnnnnnnnnnnnnnnnnnnnnnnnnnnnnnnnnnnnnnnnnnnnnntaattccagctccaatagcgtatattaaagttgttgcagttaaaaagct-cgtagttggatttgtggtggtggctc-tggtcc---attttggtgccgtgagttgccgccatccttgggtggaacctgtgcggcattaggttgtcgtgcaggggatgctcatcatttactg-tgaaaaaatcagcgcgttcaaagcaggcttatgccattgaatgtattagcatggaataataagataggaccctggtactattttgttggtttgcgtaccgaggtaatgattaatagggacagttgggggtattcgtattccattgtcagaggtgaaattcttggatttctggaagacgaactactgcgaaagcatttaccaaggatgttttcattaatcaagaacgaaagttaggggatcgaagatgattagatacnnnnnnnnnnnnnnnnnnnnnnnnnnnnnnnnnnnnnnnnnnnnnnnnnnnnnnnnnnnnnnnnnnnnnnnn
#Gomphoneis_minuta_CH053_KJ011831


0
agtgaccgttacgaatctggtgtaattccttacgctaaaatgggttactgggatgcttcatacgcagtaaaaactactgacgttcttgcattattccgtattacaccacaaccaggtgtagatcctgtagaagcagctgcagcggtagctggtgaatcttctacagcaacatggacagttgtatggactgatttattaacagcgtgtgatcgttaccgtgcaaaagcgtaccgtgtagatccagttccgaatacaacagatcaatactttgctttcattgcatacgaatgtgatttattcgaagaaggttcattatctaacttaacagcttctattattggtaacgtattcggtttcaaagccgtttctgcattacgtttagaagatatgcgtattcctcactcttacttaaaaacattccaaggtcctgcgactggtatcattgtagaacgtgagcgtttaaacaaatacggtgctccgttattaggtgctacagtaaaaccaaaattaggtttatctggtaaaaactacggtcgtgtagtttacgaaggtttaaaaggtggtttagacttcttaaaagatgacgaaaacattaactctcaaccattcatgcgttggagagagcgtttcttaaactgtatggaaggtattaaccgtgctgcttcagctacaggtgaagtaaaaggttcttacttaaacatcactgcagcaacaatggaagaagtgtacaaacgtgctgagtacgctaaagctgttggttctatcgttgtaatgatcgatttagttatgggttacacagcaattcaaagttcagctatctgggctcgtgaaaacgatatgcttttacatttacaccgtgccggtaactcaacttacgcgcgtcaaaaaaatcatggtattaacttccgtgttatttgtaaatggatgcgtatgtctggtgtagatcatatccacgctggtacagttgttggtaaattagaaggtgatccgttaatgattaaaggtttctacgacgttttacgtttaacaaacttagatgttaacttaccatacggtatcttcttcgaaatgacatgggctagtttacgtaaatgtgacaataaataacaatgccgggcc-tttcaggtctggcacttggaatgagaacaactcaaaccacttatcgaggatcaattggagggcaagtctggtgccagcagccgcggtaattccagctccaatagcgtatattaaagttgttgcagttaaaaagct-cgtagttggatttgtgatgatgcttg-ggagcc--tcttttggattcctttagcattgtcatctttgggaggattttgtgtggcattagcttgttgcataggggatactcaacgtttactg-tgaaaaaatcagcgcgttcaaagcaagcttatgctg-tgaatgtattagcatggaataataagataggaccttggtactattttgttggtttgtgcaccgaggtaatgattaatagggatagttgggggtattcgtattccattgtcagaggtgaaattcttggatttttggaagaccaactactgcgaaagcatttaccaaggatgttttcattaatcaagaacgaaagttaggggatcgaagatgattagataccatcgtagtcttaaccataaactatgccgacaagggattggtagagtttcgtaatgtctctatcagcacctt
#Gomphoneis_minuta_TCC715_KT072946


0
nnnnnnnnnnnnnnnnnnnnnnnnnnnnnnnnnnnnnnnnnnnnnnnnnnnnnnnnnnnnnnnnnnnnnnnnnnnnnnnnnnnncttgcattattccgtattacaccacaaccaggtgtagatcctgtagaagcagctgcagcggtagctggtgaatcttctacagcaacatggacagttgtatggactgatttattaacagcgtgtgatcgttaccgtgcaaaagcgtaccgtgtagatccagttccgaatacaacagatcaatactttgctttcattgcatacgaatgtgatttattcgaagaaggttcattatctaacttaacagcttctattattggtaacgtattcggtttcaaagccgtttctgcattacgtttagaagatatgcgtattcctcactcttacttaaaaacattccaaggtcctgcgactggtatcattgtagaacgtgagcgtttaaacaaatacggtgctccgttattaggtgctacagtaaaaccaaaattaggtttatctggtaaaaactacggtcgtgtagtttacgaaggtttaaaaggtggtttagacttcttaaaagatgacgaaaacattaactctcaaccattcatgcgttggagagagcgtttcttaaactgtatggaaggtattaaccgtgctgcttcagctacaggtgaagtaaaaggttcttacttaaacatcactgcagcaacaatggaagaagtgtacaaacgtgctgagtacgctaaagctgttggttctatcgttgtaatgatcgatttagttatgggttacacagcaattcaaagttcagctatctgggctcgtgaaaacgatatgcttttacatttacaccgtgccggtaactcaacttacgcgcgtcaaaaannnnnnnnnnnnnnnnnnnnnnnnnnnnnnnnnnnnnnnnnnnnnnnnnnnnnnnnnnnnnnnnnnnnnnnnnnnnnnnnnnnnnnnnnnnnnnnnnnnnnnnnnnnnnnnnnnnnnnnnnnnnnnnnnnnnnnnnnnnnnnnnnnnnnnnnnnnnnnnnnnnnnnnnnnnnnnnnnnnnnnnnnnnnnnnnnnnnnnnnnnnnnnngacaataaataacaatgccgggcc-tttcaggtctggcacttggaatgagaacaactcaaaccacttatcgaggatcaattggagggcaagtctggtgccagcagccgcggtaattccagctccaatagcgtatattaaagttgttgcagttaaaaagct-cgtagttggatttgtgatgatgcttg-ggagcc--tcttttggattcctttagcattgtcatctttgggaggattttgtgtggcattagcttgttgcataggggatactcaacgtttactg-tgaaaaaatcagcgcgttcaaagcaagcttatgctg-tgaatgtattagcatggaataataagataggaccttggtactattttgttggtttgtgcaccgaggtaatgattaatagggatagttgggggtattcgtattccattgtcagaggtgaaattcttggatttttggaagacgaactactgcgaaagcatttaccaaggatgttttcattaatcaagaacgaaagttaggggatcgaagatgattagataccatcgtagtcttaaccataaactatgccgacaagggattggtagagtttcgtaatgtctctatcagcacctt
#Gomphoneis_okunoi_Ak513_LC530728


0
agtgaccgttacgaatctggtgtaatcccttacgctaaaatgggttactgggatgcttcatacgcagtaaaaactactgacattcttgcattattccgtattacacctcaaccaggtgtagatccagtagaagctgctgcagctgtagctggtgagtcttcaacagctacatggacagttgtttggactgatttattaacagcttgtgaccgttaccgtgctaaagcttaccgtgtagatccagttccaaatacaacagatcaattcttcgctttcatcgcatacgaatgtgatttattcgaagaaggttcattagctaacttaacagcttctattattggtaacgtattcggttttaaagccgtttctgcattacgtttagaagatatgcgtattcctcattcatacttaaaaacattccaaggaccagcaactggtattattgttgaacgtgagcgtttaaacaaatacggtgcgccattattaggtgctacagtaaaaccaaaattaggtttatctggtaaaaactacggtcgtgtagtttatgaaggtttaaaaggtggtttagacttcttaaaagatgatgaaaacattaactctcaaccattcatgcgttggagagaacgtttcttatactgtatggaaggtattaaccgtgctgctgcagctacaggtgaagttaaaggttcatacttaaacatcacgggtgctacaatggaagaagtttacaaacgtgctgactacgctaaagctgtaggttctatcgttgtaatgatcgatttagttatgggttacacagcaattcaaagtgctgcaatctgggctcgtgataacgatatgcttttacatttacaccgtgcgggtaactcaacttacgctcgtcaaaaaaaccatggtattaacttccgtgttatctgtaaatggatgcgtatgtctggtgtagatcatatccacgctggtacagttgttggtaaattagaaggtgatcctttaatgattaaaggtttctatgatactttacgtttagtaaacttagatgttaacttaccatacggtatcttcttcgaaatgacttgggctagtttacgtaaatgtgacaataaataacaatgccgggca-tttaatgtctggcacttggaatgagaacaattcaaaccacttatcgaggatcaattggagggcaagtctggtgccagcagccgcggtaattccagctccaatagcgtatattaaagttgttgcagttaaaaagct-cgtagttgaatatgtggaggtttctg-agatcc--atttatggtatcaacagaaaccctcatccttgggtggaacttgtttggcattaggttgtcggacaggggatgcccatcatttactg-tgaaaaaatcagcgcgttcaaagcaggcttatgccgttgaatgtattagcatggaataataagataggaccttggcactattttgttggtttgcgtaccgaggtaatgattaatagggacagttgggggtattcgtattccattgtcagaggtgaaattcttggatttctggaagacgaactactgcgaaagcatttaccaaggatgttttcattaatcaagaacgaaagttaggggatcgaagatgattagataccatcgtagtcttaaccataaactatgccgacaagggattggtggggttccgtaatgtctccatcagcacctt
#Gomphoneis_sp._TN-2014_29vi091A_KJ011832


0
agtgaccgttacgaatctggtgtaattccttacgctaaaatgggttactgggatgcttcatacgcagtaaaaactactgacgttcttgcattattccgtattacaccacaaccaggtgtagatcctgtagaagcagctgcagcggtagctggtgaatcttctacagcaacatggacagttgtatggactgatttattaacagcgtgtgatcgttaccgtgcaaaagcgtaccgtgtagatccagttccgaacacgacagatcaatactttgctttcattgcatacgaatgtgatttattcgaagaaggttcattatctaacttaacagcttctatcattggtaacgtattcggtttcaaagccgtttctgcattacgtttagaagatatgcgtattccacactcttacttaaaaacattccaaggtcctgctactggtatcattgtagaacgtgagcgtttaaacaaatatggtgctccattattaggtgctacagtaaaaccaaaattaggtttatctggtaaaaactacggtcgtgtagtttacgaaggtttaaaaggtggtttagacttcttaaaagatgacgaaaacattaactctcaaccattcatgcgttggagagagcgtttcttaaactgtatggaaggtattaaccgtgctgcttcagctacaggtgaagtaaaaggttcttacttaaacatcactgcagctacaatggaagaagtgtacaaacgtgctgagtacgctaaagctgttggttctattgttgtaatgatcgatttagttatgggttacacagcaattcaaagttcagctatctgggctcgtgaaaacgatatgcttttacacttacaccgtgcaggtaactcaacttacgcgcgtcaaaaaaatcatggtattaacttccgtgttatttgtaaatggatgcgtatgtctggtgtagatcatatccacgctggtacagttgttggtaaattagaaggtgatccgttaatgattaaaggtttctacgacgttttacgtttaacaaacttagacgttaacttaccatacggtatcttcttcgaaatgacatgggctagtttacgtaaatgtgacaataaataacaatgccgggcc-tttcaggtctggcacttggaatgagaacaactcaaaccacttatcgaggatcaattggagggcaagtctggtgccagcagccgcggtaattccagctccaatagcgtatattaaagttgttgcagttaaaaagct-cgtagttggatttgtggcaatgtttg-ggagcc--atttttggattcctttagcatagccatctttgggaggatttcgtgtagcattagcttgttgcacgggggatactcaacgtttactg-tgaaaaaatcagcgcgttcaaagcaagcttatgcta-tgaatgtattagcatggaataataagataggaccttggtactattttgttggtttgtgcaccgaggtaatgattaatagggatagttgggggtattcgtattccattgtcagaggtgaaattcttggatttttggaagacgaactactgcgaaagcatttaccaaggatgttttcattaatcaagaacgaaagttaggggatcgaagatgattagataccatcgtagtcttaaccataaactatgccgacaagggattggtagagtttcgtaatgtctctatcagcacctt
#Gomphonella_acsiae_D140_007_MK300908


0
nnnnnnnnnnnnnaatctggtgtaattccttatgctaagatgggttactgggatgcttcatacgcagtaaaaactactgacattcttgcattattccgtattacaccacaaccaggtgtggatccagtagaagctgcagcagcggttgctggtgaatcttcaacagcaacatggacagttgtttggactgacttattaacagcttgtgatcgttaccgtgcaaaagcataccgtgtagatccagttccaaatacaacagaccaattctttgcttttatcgcatacgaatgtgatttatttgaagaaggttctttagctaacttaacagcgtctatcattggtaacgtattcggtttcaaagccgtttctgcattacgtttagaagatatgcgtattcctcactcatacttaaaaacattccaaggtcctgcaactggtattattgtagaacgtgagcgtttaaacaaatacggtgctccattattaggtgcaacagtaaaaccgaaattaggtttatctggtaaaaactacggtcgtgtagtatacgaaggtttaaaaggyggtttagacttcttaaaagatgacgaaaacattaactctcaaccgtttatgcgttggagagaacgtttcttatactgtatggaaggtattaaccgtgctgctgctgcaacaggtgaagttaaaggttcatacttaaacatcactggtggtacaatggaagaagtttacaaacgtgctgaatacggtaaagctgtaggttctatagttgtaatgatcgatttagttatgggttacacagcaattcaaagtgctgcaatctgggctcgtgacaatgacatgcttttacacttacaccgtgcaggtaactcaacttacgctcgtcaaaaaaaccatggtattaacttccgtgttatttgtaaatggatgcgtatgtctggtgtagatcatatccacgctggtacagttgtaggtaaattagaaggtgatcctttnnnnnnnnnnnnnnnnnnnnnnnnnnnnnnnnnnnnnnnnnnnnnnnnnnnnnnnnnnnnnnnnnnnnnnnnnnnnnnnnnnnnnnnnnnnnnnnnnnnnnnnnnnnnnnnnnnnnnnnnnnnnnnn-nnnnnnnnnnnnnnnnnnnnnnnnnnnnnnnnnnnnnnnnnnnnnnnnnnnnnnnnnnnnnnnnnnnnnnnnnnnnnnnnnnnnnnnnattccagctccaatagcgtatattaaagttgttgcagttaaaaagct-cgtagttgaatttatggaggtacttt-aggtcc--acttgtggtaccgaaaaatacctccttctttagacggaaccttcgtgtcattagcttgtcgcggagggtatgtctatcatttactg-tgaaaaaatcagcgcgttcaaagcaggcttatgccgttgaatgtattagcatggaataataagataggaccttggcactattttgttggtttgcgtaccgaggtaatgattaatagggacagttgggggtattcgtattccattgtcagaggtgaaattcttggatttctggaagacgaactactgcgaaagcatttaccaaggatgttttcattaatcaagaacgaaagttaggggatcgaagatgattagataccatcgtnnnnnnnnnnnnnnnnnnnnnnnnnnnnnnnnnnnnnnnnnnnnnnnnnnnnnnnnnnnnnnnnnn
#Gomphonella_acsiae_D140_008b_MK300909


0
nnnnnnnnnnnnnaatctggtgtaattccttatgctaagatgggttactgggatgcttcatacgcagtaaaaactactgacattcttgcattattccgtattacaccacaaccaggtgtggatccagtagaagctgcagcagcggttgctggtgaatcttcaacagcaacatggacagttgtttggactgacttattaacagcttgtgatcgttaccgtgcaaaagcataccgtgtagatccagttccaaatacaacagaccaattctttgcttttatcgcatacgaatgtgatttatttgaagaaggttctttagctaacttaacagcgtctatcattggtaacgtattcggtttcaaagccgtttctgcattacgtttagaagatatgcgtattcctcactcatacttaaaaacattccaaggtcctgcaactggtattattgtagaacgtgagcgtttaaacaaatacggtgctccattattaggtgcaacagtaaaaccgaaattaggtttatctggtaaaaactacggtcgtgtagtatacgaaggtttaaaaggyggtttagacttcttaaaagatgacgaaaacattaactctcaaccgtttatgcgttggagagaacgtttcttatactgtatggaaggtattaaccgtgctgctgctgcaacaggtgaagttaaaggttcatacttaaacatcactggtggtacaatggaagaagtttacaaacgtgctgaatacggtaaagctgtaggttctatagttgtaatgatcgatttagttatgggttacacagcaattcaaagtgctgcaatctgggctcgtgacaatgacatgcttttacacttacaccgtgcaggtaactcaacttacgctcgtcaaaaaaaccatggtattaacttccgtgttatttgtaaatggatgcgtatgtctggtgtagatcatatccacgctggtacagttgtaggtaaattagaaggtgatcctttnnnnnnnnnnnnnnnnnnnnnnnnnnnnnnnnnnnnnnnnnnnnnnnnnnnnnnnnnnnnnnnnnnnnnnnnnnnnnnnnnnnnnnnnnnnnnnnnnnnnnnnnnnnnnnnnnnnnnnnnnnnnnnn-nnnnnnnnnnnnnnnnnnnnnnnnnnnnnnnnnnnnnnnnnnnnnnnnnnnnnnnnnnnnnnnnnnnnnnnnnnnnnnnnnnnnnnnnattccagctccaatagcgtatattaaagttgttgcagttaaaaagct-cgtagttgaatttatggaggtacttt-aggtcc--acttgtggtaccgaaaaatacctccttctttagacggaaccttcgtgtcattagcttgtcgcggagggtatgtctatcatttactg-tgaaaaaatcagcgcgttcaaagcaggcttatgccgttgaatgtattagcatggaataataagataggaccttggcactattttgttggtttgcgtaccgaggtaatgattaatagggacagttgggggtattcgtattccattgtcagaggtgaaattcttggatttctggaagacgaactactgcgaaagcatttaccaaggatgttttcattaatcaagaacgaaagttaggggatcgaagatgattagataccatcgtnnnnnnnnnnnnnnnnnnnnnnnnnnnnnnnnnnnnnnnnnnnnnnnnnnnnnnnnnnnnnnnnnn
#Gomphonella_coxiae_D201_007_MK300910


0
nnnnnnnnnnnnnaatctggtgtaattccttacgctaaaatgggttactgggatgcttcatacgcagtaaaaactactgacattcttgcattattccgtattacacctcaaccaggtgtggatccagtagaagctgcagcagctgtagctggtgaatcttcaacagctacatggacagttgtttggactgatttattaacagcttgtgatcgctaccgtgcaaaagcataccgtgtagatccagttccaaatacaacagaccaattctttgcttttatcgcatacgaatgtgatttattcgaagaaggttctttagctaacttaacagcgtctatcattggtaacgtattcggtttcaaagccgtttctgcattacgtttagaagatatgcgtattcctcactcatacttaaaaacattccaaggtcctgcaactggtattattgtagagcgtgagcgtttaaacaaatacggtgctccattattaggtgcaacagtaaaaccaaaattaggtttatctggtaaaaactacggtcgtgtagtttacgaaggtttaaaaggtggtttagacttcttaaaagatgacgaaaacattaactctcaaccattcatgcgttggagagaacgtttcttatactgtatggaaggtattaaccgtgctgctgctgcaacaggtgaagttaaaggttcatacttaaacatcactggtgctacaatggaagaagtttacaaacgtgctgagtacgctaaagctgtaggctctatagttgtaatgatcgatttagttatgggttatacagcaattcaaagtactgcaatctgggctcgtgacaatgatatgcttttacatttacaccgtgcaggtaactcaacttacgctcgtcaaaaaaaccatggtattaacttccgtgttatttgtaaatggatgcgtatgtctggtgtagatcatatccacgctggtacagttgtaggtaaattagaaggtgatcctttnnnnnnnnnnnnnnnnnnnnnnnnnnnnnnnnnnnnnnnnnnnnnnnnnnnnnnnnnnnnnnnnnnnnnnnnnnnnnnnnnnnnnnnnnnnnnnnnnnnnnnnnnnnnnnnnnnnnnnnnnnnnnnn-nnnnnnnnnnnnnnnnnnnnnnnnnnnnnnnnnnnnnnnnnnnnnnnnnnnnnnnnnnnnnnnnnnnnnnnnnnnnnnnnnnnnnnnnattccagctccaatagcgtatattaaagttgttgcagttaaaaagct-cgtagttgaatttatgggggtacttt-aggtcc--acttgtggtaccaaaaaatacctccttctttagacggaacctttgtggcattagcttgtcgcgaagggtatgtctatcatttactg-tgaaaaaatcagcgcgttcaaagcaggcttatgccgttgaatgtattagcatggaataataagataggaccttggtactattttgttggtttgcgtaccgaggtaatgattaatagggacagttgggggtattcgtattccattgtcagaggtgaaattcttagatttctggaagacgaactactgcgaaagcatttaccaaggatgttttcattaatcaagaacgaaagttaggggatcgaagatgattagataccatcgtnnnnnnnnnnnnnnnnnnnnnnnnnnnnnnnnnnnnnnnnnnnnnnnnnnnnnnnnnnnnnnnnnn
#Gomphonella_olivacea_D132_024_MK300904


0
nnnnnnnnnnnnnaatctggtgtaatcccttacgctaaaatgggttactgggatgcttcatacgcagtaaaaactactgacgttcttgcattattccgtattacacctcaaccaggtgtggatccagtagaagctgcagcagctgtagctggtgagtcttcaacagcaacatggacagttgtttggactgatttattaacagcttgtgatcgttaccgtgctaaagcgtaccgtgtagatccagttccaaatacaacagaccaattctttgctttcgttgcatacgaatgtgatttattcgaagaaggttcgttagctaacttaacagcgtctatcatcggtaacgtattcggtttcaaagcgatttctgctttacgtttagaagatatgcgtattcctcactcatacttaaaaacattccaaggtcctgcaactggtattattgtagaacgtgaacgtttaaacaaatacggtgctccattattaggtgcaacagtaaaaccaaaattaggtttatctggtaaaaactacggtcgtgtagtttatgaaggtttaaaaggtggtttagacttcttaaaagatgacgaaaacattaactctcaaccattcatgcgttggagagaacgtttcttatactgtatggaaggtattaaccgtgctgctgctgcaacaggtgaagttaaaggttcatacttaaacatcactgctggtacaatggaagaagtttacaaacgtgctgagtacgctaaagctgtaggttctattgttgtaatgatcgatttagttatgggttacacagcaattcaaagtgctgcaatctggtctcgtgacaacgatatgcttttacacttacaccgtgcaggtaactcaacttacgctcgtcaaaaaaaccatggtattaacttccgtgttatttgtaaatggatgcgtatgtctggtgtagatcatatccacgctggtacagttgtaggtaaattagaaggcgatcctttnnnnnnnnnnnnnnnnnnnnnnnnnnnnnnnnnnnnnnnnnnnnnnnnnnnnnnnnnnnnnnnnnnnnnnnnnnnnnnnnnnnnnnnnnnnnnnnnnnnnnnnnnnnnnnnnnnnnnnnnnnnnnnn-nnnnnnnnnnnnnnnnnnnnnnnnnnnnnnnnnnnnnnnnnnnnnnnnnnnnnnnnnnnnnnnnnnnnnnnnnnnnnnnnnnnnnnnnattccagctccaatagcgtatattaaagttgttgcagttaaaaagct-cgtagttgaatttatggaggtacttt-aggtcc--acttgtggtaccaaaaactaccttcatctttaggcggaacttctgtgtcattagcttgtcgcggaaggtatgtctatcatttactg-tgaaaaaatcagcgcgttcaaagcaggcttatgccgttgaatgtattagcatggaataataagataggaccttggaactattttgttggtttgcgtaccgaggtaatgattaatagggacagttgggggtattcgtattccattgtcagaggtgaaattcttggatttctggaagacgaactactgcgaaagcatttaccaaggatgttttcattaatcaagaacgaaagttaggggatcgaagatgattagataccatcgtnnnnnnnnnnnnnnnnnnnnnnnnnnnnnnnnnnnnnnnnnnnnnnnnnnnnnnnnnnnnnnnnnn
#Gomphonella_olivacea_Sp14Gom3b_MK300911


0
nnnnnnnnnnnnnaatctggtgtaatcccttacgctaaaatgggttactgggatgcttcatacgcagtaaaaactactgacgttcttgcattattccgtattacacctcaaccaggtgtggatccagtagaagctgcagcagctgtagctggtgagtcttcaacagcaacatggacagttgtttggactgatttattaacagcttgtgatcgttaccgtgcgaaagcgtaccgtgtagatccagttccaaatacaacagaccaattctttgctttcgttgcatacgaatgtgatttattcgaagaaggttcgttagctaacttaacagcgtctatcatcggtaacgtattcggtttcaaagcgatttctgctttacgtttagaagatatgcgtattcctcactcatacttaaaaacattccaaggtcctgcaactggtattattgtagaacgtgaacgtttaaacaaatacggtgctccattattaggcgcaacagtaaaaccaaaattaggtttatctggtaaaaactacggtcgtgtagtttatgaaggtttaaaaggtggtttagacttcttaaaagatgacgaaaacattaactctcaaccattcatgcgttggagagaacgtttcttatactgtatggaaggtattaaccgtgctgctgctgcaacaggtgaagttaaaggttcatacttaaacatcactgctggtacaatggaagaagtttacaaacgtgctgagtacgctaaagctgtaggttctatcgttgtaatgatcgatttagttatgggttacacagcaattcaaagtgctgcaatctggtctcgtgacaacgatatgcttttacacttacaccgtgcaggtaactcaacttacgctcgtcaaaaaaaccatggtattaacttccgtgttatttgtaaatggatgcgtatgtctggtgtagatcatatccacgctggtacagttgtaggtaaattagaaggtgatcctttnnnnnnnnnnnnnnnnnnnnnnnnnnnnnnnnnnnnnnnnnnnnnnnnnnnnnnnnnnnnnnnnnnnnnnnnnnnnnnnnnnnnnnnnnnnnnnnnnnnnnnnnnnnnnnnnnnnnnnnnnnnnnnn-nnnnnnnnnnnnnnnnnnnnnnnnnnnnnnnnnnnnnnnnnnnnnnnnnnnnnnnnnnnnnnnnnnnnnnnnnnnnnnnnnnnnnnnnattccagctccaatagcgtatattaaagttgttgcagttaaaaagct-cgtagttgaatttatggaggtacttt-aggtcc--acttgtggtaccaaaaaataccttcatctttaggcggaacttctgtgtcattagcttgtcgcggagggtatgtctatcatttactg-tgaaaaaatcagcgcgttcaaagcaggcttatgccgttgaatgtattagcatggaataataagataggaccttggcactattttgttggtttgcgtaccgaggtaatgattaatagggacagttgggggtattcgtattccattgtcagaggtgaaattcttggatttctggaagacgaactactgcgaaagcatttaccaaggatgttttcattaatcaagaacgaaagttaggggatcgaagatgattagataccatcgtnnnnnnnnnnnnnnnnnnnnnnnnnnnnnnnnnnnnnnnnnnnnnnnnnnnnnnnnnnnnnnnnnn
#Gomphonella_tegelensis_D221_Gt_MH137719


0
nnnnnnnnnnnnnaatctggtgtaatcccttacgctaaaatgggttactgggatgcttcatacgcagtaaaaactactgacattcttgcattattccgtattacaccgcaaccaggtgtggatccggtagaagctgcagcagctgttgctggtgagtcttcaacagcaacatggacagttgtttggactgatttattaacagcttgtgatcgttaccgtgcaaaagcataccgtgtagatccagttccaaatacaacagaccaattctttgcttttgtcgcatacgaatgtgatttattcgaagaaggttctttagctaacttaacagcgtctatcattggtaacgtattcggtttcaaagccatttctgcattacgtttagaagatatgcgtattcctcattcatacttaaaaacattccaaggtcctgcaactggtattattgtagaacgtgagcgtttaaacaagtacggtgctccattattaggtgcaacagtaaaaccaaaattaggtttatctggtaaaaactacggtcgtgtagtttacgaaggtttaaaaggtggtttagacttcttaaaagatgacgaaaacattaactctcaaccattcatgcgttggagagagcgtttcttatactgtatggaaggtattaaccgtgcttcttcatcgacaggtgaaactaaaggttcatacttaaacattactgctggtactatggaagaagtgtacaaacgtgctgagtacgctaaaacagtaggttctgtaattgttatgatcgatttagttatgggttatacagcaattcaaagtattgcaatatgggctcgtgaaaacgacatgcttttacacttacaccgtgccggtaactctacatatgctcgtcaaaagaatcatggtattaacttccgtgttatctgtaaatggatgnnnnnnnnnnnnnnnnnnnnnnnnnnnnnnnnnnnnnnnnnnnnnnnnnnnnnnnnnnnnnnnnnnnnnnnnnnnnnnnnnnnnnnnnnnnnnnnnnnnnnnnnnnnnnnnnnnnnnnnnnnnnnnnnnnnnnnnnnnnnnnnnnnnnnnnnnnnnnnnnnnnnnnnnnnnnnnnnnnnnnnnnnnnnnnnn-nnnnnnnnnnnnnnnnnnnnnnnnnnnnnnnnnnnnnnnnnnnnnnnnnnnnnnnnnnnnnnnnnnnnnnnnnnnnnnnnnnnnnnnnattccagctccaatagcgtatgttaaagttgttgcagttaaaaagct-cgtagttgaatttatggggatacttt-aggtcc--acttgtggtaccgaaaaatatcttcatctttagacggaatctctgtgtcattagcttgttgcagagggaatgtctatcatttactg-tgaaaaaatcagcgcgttcaaagcaggcttatgccgttgaatgtattagcatggaataataagataggactttggtactattttgttggtttgcgtacctaggtaatgattaatagggtcagtcggggatattcgtattccatcgtcagaggtgaaattcttggattgatggaagacgaactactgcgaaagcatttatcaaggatgttttcnnnnnnnnnnnnnnnnnnnnnnnnnnnnnnnnnnnnnnnnnnnnnnnnnnnnnnnnnnnnnnnnnnnnnnnnnnnnnnnnnnnnnnnnnnnnnnnnnnnnnnnnnnnnnnnnnnnn
#Gomphonema_acuminatum_CH042_KJ011853


0
agtgaccgttacgaatctggtgtaattccttacgctaaaatgggttactgggatgcttcatacgcggtaaaaactactgacgttcttgcattattccgtattacaccacagccaggtgtagatcctgtagaagctgctgcagctgtagctggtgaatcttctacagcaacatggacagttgtatggactgatttattaacagcgtgtgatcgttaccgtgcaaaagcgtaccgtgtagatccagttccaaatacaacagatcaatactttgctttcattgcatacgaatgtgatttatttgaagaaggttcattatctaacttaacagcttctatcattggtaacgtattcggttttaaagctgtttctgcattacgtttagaagatatgcgtattcctcactcatacttaaaaacattccaaggtcctgcgactggtattattgtagaacgtgaacgtttaaacaaatacggtgctccattattaggtgctacagtaaaaccaaaattaggtttatctggtaaaaactatggccgtgtagtttacgaaggtttaaaaggtggtttagacttcttaaaagatgacgaaaacattaactctcaaccattcatgcgttggagagaacgtttcttaaactgtatggaaggtattaaccgtgctgcttcagctacaggtgaagtaaaaggttcttacttaaacattactgcagctacaatggaagaagtgtacaaacgtgctgagtacgctaaagcagttggttctgtaatcgtaatgatcgatttagttatgggttacacagcaattcaaagttcagctatctgggctcgtgaaaacgacatgattttacacttacaccgtgcaggtaactcaacttacgctcgtcaaaaaaaccatggtattaacttccgtgttatttgtaaatggatgcgtatgtctggtgtagatcatatccacgctggtacagttgttggtaaattagaaggtgatcctttaatgattaaaggtttctacgatgttttacgtttaacaaatttagatgttaacttaccatacggtatcttcttcgaaatgacatgggctagtttacgtaaatgtgacaataaataacaatgccgggcc-tttcaggtctggcacttggaatgagaacaactcaaaccacttatcgaggatcaattggagggcaagtctggtgccagcagccgcggtaattccagctccaatagcgtatattaaagttgttgcagttaaaaagct-cgtagttggatttgtggctgtgcttg-ggagcc--atttttggattccttaagcacggccatctttgggaggaattcgtgtggcattagcttgttgcatgggggatactcaacgtttactg-tgaaaaaatcagcgcgttcaaagcaagcttatgctg-tgaatgtattagcatggaataataagataggaccttggtactattttgttggtttgtgcaccgaggtaatgattaatagggacagttgggggtattcgtattccattgtcagaggtgaaattcttggatttttggaagacgaactactgcgaaagcatttaccaaggatgttttcattaatcaagaacgaaagttaggggatcgaagatgattagataccatcgtagtcttaaccataaactatgccgacaagggattggtagagtttcgtaatgtctctatcagcacctt
#Gomphonema_affine_UTEX_FD173_HQ912472


0
agtgaccgttacgaatctggtgtaatcccttacgctaaaatgggttactgggatgcttcatacgcagtaaaaactactgacgttcttgcattattccgtattacaccacaaccaggtgtagatccagtagaagctgctgcagctgttgctggtgaatcttcaacagcaacatggacagttgtatggactgatttattaacagcttgtgatcgttaccgtgctaaagcttaccgtgtagatccagttccaaatacaacagatcaattcttcgctttcatcgcatatgaatgtgatttatttgaagaaggttcattagctaacttaacagcatctattattggtaacgtattcggtttcaaagctgtttctgcattacgtttagaagatatgcgtattcctcactcatacttaaaaacattccaaggtcctgcaactggtattattgtagaacgtgaacgtttaaacaaatacggtgctccattattaggtgctacagtaaaaccaaaattaggtttatctggtaaaaactacggccgtgtagtttatgaaggtttaaaaggtggtttagacttcttaaaagatgacgaaaacattaactctcaaccattcatgcgttggagagaacgtttcttatactgtatggaaggtattaaccgtgctgctgctgctacaggtgaagttaaaggttcatacttaaacatcactgctggtacaatggaagaagtatacaaacgtgctgagtatgctaaagcagttggttctgtaattgttatgatcgacttagttatgggttacacagcaattcaaagttctgctgtatgggctcgtgataacgatatgcttttacacttacaccgtgcaggtaactcaacttacgcccgtcaaaaaaatcatggtattaacttccgtgttatttgtaaatggatgcgtatgtctggtgtagatcatatccacgctggtacagttgtaggtaaattagaaggtgatcctttaatgattaaaggtttctacgatgttttaagattaacaaacttagatgttaacttaccatacggtatcttcttcgaaatgacatgggctagtttacgtaaatgtgacaataaataacaatgccgggcc-tttcaggtctggcacttggaatgagaacaactcaaaccacttatcgaggatcaattggagggcaagtctggtgccagcagccgcggtaattccagctccaatagcgtatattaaagttgttgcagttaaaaagct-cgtagttggatttgtggcagtgctcg-agcgcc--ttttttggacgctctgagcacagccatccttgggaggaattcgtgtggcattaggttgttgcatgggggatactcaacttttactg-tgaaaaaatcagcgcgttcaaagcaagcttatgctcttgaatgtattagcatggaataataagataggaccgtagtactattttgttggtttgcgtatttcggtaatggttaatagggatagttgggggtattcgtattccattgtcagaggtgaaattcttggatttttggaagacgaactactgcgaaagcatttaccaaggatgttttcattaatcaagaacgaaagttaggggatcgaagatgattagataccatcgtagtcttaaccataaactatgccgacaagggattggtggggtttcgtaatgtctccatcagcacctt
#Gomphonema_angustatum_FD434_KJ011835


0
agtgaccgttacgaatctggtgtaatcccttacgctaaaatgggttactgggatgcttcatacgcagtaaaaactactgacgttcttgcattattccgtattacaccacaaccaggtgtagatccagtagaagctgctgcagctgttgctggtgaatcttcaacagcaacatggacagttgtatggactgatttattaacagcttgtgatcgttaccgtgctaaagcttaccgtgtagatccagttccaaatacaacagatcaattcttcgctttcatcgcatacgaatgtgatttatttgaagaaggttcattatctaacttaacagcatctattattggtaacgtattcggtttcaaagctgtttctgcattacgtttagaagatatgcgtattcctcactcatacttaaaaacattccaaggtcctgcaactggtattattgtagaacgtgaacgtttaaacaaatacggtgctccattattaggtgctacagtaaaaccaaaactaggtttatctggtaaaaactacggccgtgtagtttacgaaggtttaaaaggtggtttagacttcttaaaagatgacgaaaacattaactctcaaccattcatgcgttggagagaacgtttcttaaactgtatggaaggtattaaccgtgcttctgctgctacaggtgaagttaaaggttcatacttaaacatcactgctggtacaatggaagaagtatacaaacgtgctgaatatgctaaagctgttggctctgtaattgttatgatcgacttagtaatgggttacacagcaattcaaagttctgctatatgggctcgtgaaaacgatatgcttttacacttacatcgtgcaggtaactcaacttacgctcgtcaaaaaaatcatggtattaacttccgtgttatttgcaaatggatgcgtatgtctggtgtagaccatatccacgctggtacagttgtaggtaaattagaaggtgatcctttaatgattaaaggtttctacgatgttttaagattaacaaacttagatgttaacttaccatacggtatcttcttcgaaatgacatgggctagtttacgtaaatgtgacaataaataacaatgccgggcc-tttcaggtctggcacttggaatgagaacaactcaaaccacttatcgaggatcaattggagggcaagtctggtgccagcagccgcggtaattccagctccaatagcgtatattaaagttgttgcagttaaaaagct-cgtagttggatttgtggcagtgctcg-agtgcc--tyttttggacgctctgagcacagccatccttgggaggaattcgtgtggcattaggttgttgcatgggggatactcaacttttactg-tgaaaaaatcagcgcgttcaaagcaagcttatgctcttgaatgtattagcatggaataataagataggactttagtactattttgttggtttgcgtattaaggtaatgattaatagggatagttgggggtattcgtattccattgtcagaggtgaaattcttggatttttggaagacgaactactgcgaaagcatttaccaaggatgttttcattaatcaagaacgaaagttaggggatcgaagatgattagataccatcgtagtcttaaccataaactatgccgacaagggattggtggggtttcgtaatgtctccatcagcacctt
#Gomphonema_brebissonii_FD373_KJ011836


0
agtgaccgttacgaatctggtgtaattccttacgctaaaatgggttactgggatgcttcatacgcggtaaaaactactgacgttcttgcattattccgtattacaccacagccaggtgtagatcctgtagaagctgctgcagctgtagctggtgaatcttctacagcaacatggacagttgtatggactgatttattaacagcgtgtgatcgttaccgtgcaaaagcgtaccgtgtagatccagttccaaatacaacagatcaatactttgctttcattgcatacgaatgtgatttatttgaagaaggttcattatctaacttaacagcctctatcattggtaacgtattcggttttaaagctgtttctgcattacgtttagaagatatgcgtattcctcactcatacttaaaaacattccagggtcctgcgactggtattattgtagaacgtgaacgtttaaacaaatacggtgctccattattaggtgctacagtaaaaccaaaattaggtttatctggtaaaaactatggccgtgtagtttacgaaggtttaaaaggtggtttagacttcttaaaagatgacgaaaacattaactctcaaccgttcatgcgttggagagaacgtttcttaaactgtatggaaggtattaaccgtgctgcttcagctacaggtgaagtaaaaggttcttacttaaacattactgcagctacaatggaagaagtgtacaaacgtgctgagtacgctaaagcagttggttctgtaatcgtaatgatcgatttagttatgggttacacagcaattcaaagttcagctatctgggctcgtgaaaacgacatgattttacacttacaccgtgcaggtaactcaacttacgctcgtcaaaaaaaccatggtattaacttccgtgttatttgtaaatggatgcgtatgtctggtgtagatcatatccacgctggtacagttgttggtaaattagaaggtgatcctttaatgattaaaggtttctacgatgttttacgtttaacaaatttagatgttaacttaccatacggtatcttcttcgaaatgacatgggctagtttacgtaaatgtgacaataaataacaatgccgggcc-tttcaggtctggcacttggaatgagaacaactcaaaccacttatcgaggatcaattggagggcaagtctggtgccagcagccgcggtaattccagctccaatagcgtatattaaagttgttgcagttaaaaagct-cgtagttggatttgtggctgtgcttg-ggagcc--atttttggattccttaagcacggccatctttgggaggaattcgtgtggcattagcttgttgcatgggggatactcaacgtttactg-tgaaaaaatcagcgcgttcaaagcaagcttatgctg-tgaatgtattagcatggaataataagataggaccttggtactattttgttggtttgtgcaccgaggtaatgattaatagggacagttgggggtattcgtattccattgtcagaggtgaaattcttggatttttggaagacgaactactgcgaaagcatttaccaaggatgttttcattaatcaagaacgaaagttaggggatcgaagatgattagataccatcgtagtcttaaccataaactatgccgacaagggattggtagagtttcgtaatgtctctatcagcacctt
#Gomphonema_carolinense_FD285_KJ011837


0
agtgaccgttacgaatctggtgtaatcccttacgctaaaatgggttactgggatgcttcatacgcagtaaaaactactgacgttcttgcattattccgtattacaccacaaccaggtgtagatccagtagaagctgctgcagctgttgctggtgaatcttcaacagcaacatggacagttgtatggactgatttattaacagcttgtgatcgttaccgtgctaaagcttaccgtgtagatccagttccaaatacaacagatcaattcttcgctttcatcgcatatgaatgtgatttatttgaagaaggttcattagctaacttaacagcatctattattggtaacgtattcggtttcaaagctgtttctgcattacgtttagaagatatgcgtattcctcactcatacttaaaaacattccaaggtcctgcgactggtattattgtagaacgtgaacgtttaaacaaatacggtgctccattattaggtgctacagtaaaaccaaaattaggtttatctggtaaaaactacggccgtgtagtttacgaaggtttaaaaggtggtttagacttcttaaaagatgacgaaaacattaactctcaaccattcatgcgttggagagaacgtttcctatactgtatggaaggtattaaccgtgcttcagctgctacaggtgaagttaaaggttcatacttaaacatcactgctggtacaatggaagaagtatacaaacgtgctgagtatgctaaagcagttggctctgtaattgttatgatcgacttagtaatgggttacacagcaattcaaagttctgctatctgggctcgtgacaacgatatgcttttacacttacaccgtgcaggtaactcaacttacgctcgtcaaaaaaatcatggtattaacttccgtgttatttgtaaatggatgcgtatgtctggtgtagaccatatccacgctggtacagttgtaggtaaattagaaggtgatcctttaatgattaaaggtttctacgatgttttaagattaacaaacttagatgttaacttaccatacggtatcttcttcgaaatgacatgggctagtttacgtaaatgtgacaataaataacaatgccgggcc-tttcaggtctggcacttggaatgagaacaactcaaaccacttatcgaggatcaattggagggcaagtctggtgccagcagccgcggtaattccagctccaatagcgtatattaaagttgttgcagttaaaaagct-cgtagttggatttgtggcagtgctcg-agtgcc--tcttttggacactctgagcacagccatccttgggaggaattcgtgtggcattaggttgttgcatgggggatactcaacttttactg-tgaaaaaatcagcgcgttcaaagcaagcttatgctcttgaatgtattagcatggaataataagataggaccgtagtactattttgttggtttgcgtatttcggtaatggttaatagggatagttgggggtattcgtattccattgtcagaggtgaaattcttggatttttggaagacgaactactgcgaaagcatttaccaaggatgttttcattaatcaagaacgaaagttaggggatcgaagatgattagataccatcgtagtcttaaccataaactatgccgacaagggattggtggggtttcgtaatgtctccatcagcacctt
#Gomphonema_dichotomum_FD288_KJ011838


0
agtgaccgttacgaatctggtgtaatcccttacgctaaaatgggttactgggatgcttcatacgcagtaaaaactactgacgttcttgcattattccgtattacaccacaaccaggtgtagatccagtagaagctgctgcagctgttgctggtgagtcttcaacagcaacatggacagttgtatggactgatttattaacagcttgtgatcgttaccgtgctaaagcttaccgtgtagatccagttccaaatacaacagatcaattcttcgctttcatcgcatatgaatgtgatttatttgaagaaggttcattagctaacttaacagcatctattattggtaacgtattcggtttcaaagctgtttctgcattacgtttagaagatatgcgtattcctcactcatacttaaaaacattccaaggtcctgcaactggtattattgtagaacgtgaacgtttaaacaaatacggtgctccattattaggtgctacagtaaaaccaaaattaggtttatctggtaaaaactacggtcgtgtagtttacgaaggtttaaaaggtggtttagacttcttaaaagatgacgaaaacattaactctcaaccatttatgcgttggagagaacgtttcttatactgtatggaaggtattaaccgtgctgctgctgctacaggtgaagttaaaggttcatacttaaacatcactgctggtacaatggaagaagtatacaaacgtgctgagtatgctaaagcagttggttctattgttgttatgatcgacttagtaatgggttacacagcaattcaaagttctgctatctgggctcgtgataacgatatgcttttacacttacaccgtgcaggtaactcaacttacgctcgtcaaaaaaatcatggtattaacttccgtgttatttgtaaatggatgcgtatgtctggtgtagaccatatccacgctggtacagttgtaggtaaattagaaggtgatcctttaatgattaaaggtttctacgatgttttaagattaacaaacttagatgttaacttaccatacggtatcttcttcgaaatgacatgggctagtttacgtaaatgtgacaataaataacaatgccgggcc-tttcaggtctggcacttggaatgagaacaactcaaaccacttatcgaggatcaattggagggcaagtctggtgccagcagccgcggtaattccagctccaatagcgtatattaaagttgttgcagttaaaaagct-cgtagttggatttgtggcagtgctcg-agtgcc--ttttttggacactctgagcacagccatccttgggaggaattcgtgtggcattaggttgttgcatgggggatactcaacttttactg-tgaaaaaatcagcgcgttcaaagcaagcttatgctcttgaatgtattagcatggaataataagataggactttagtactattttgttggtttgcgtattaaggtaatgattaatagggatagttgggggtattcgtattccattgtcagaggtgaaattcttggatttctggaagacgaactactgcgaaagcatttaccaaggatgttttcattaatcaagaacgaaagttaggggatcgaagatgattagataccatcgtagtcttaaccataaactatgccgacaagggattggtggggtttcgtaatgtctccatcagcacctt
#Gomphonema_gracile_FD65_KJ011839


0
agtgaccgttacgaatctggtgtaatcccttacgctaaaatgggttactgggatgcttcatacgcagtaaaaactactgacgttcttgcattattccgtattacaccacaaccaggtgtagatccagtagaagctgctgcagctgttgctggtgaatcttcaacagcaacatggacagttgtatggactgatttattaacagcttgtgatcgttaccgcgctaaagcttaccgtgtagatccagttccaaatacaacagatcaattcttcgctttcatcgcatacgaatgtgatttatttgaagaaggttcattagctaacttaacagcatctattattggtaacgtattcggtttcaaagctgtttctgcattacgtttagaagatatgcgtattcctcactcatacttaaaaacattccaaggtcctgcaactggtattattgtagaacgtgaacgtttaaacaaatatggtgctccattattaggtgctacagtaaaaccaaaattaggtttatctggtaaaaactacggccgtgtagtttacgaaggtttaaaaggtggtttagacttcttaaaagatgacgaaaacattaactctcaaccattcatgcgttggagagaacgtttcttatactgtatggaaggtattaaccgtgctgctgctgctacaggtgaagttaaaggttcatacttaaacatcactgctggtacaatggaagaagtatacaaacgtgctgaatatgctaaagcagttggctctgtaattgttatgatcgacttagtaatgggttacacagcaattcaaagttctgctgtatgggctcgtgataacgatatgcttttacacttacaccgtgcaggtaactcaacttacgctcgtcaaaaaaatcatggtattaacttccgtgttatttgtaaatggatgcgtatgtctggtgtagaccatatccacgctggtacagttgtaggtaaattagaaggtgatcctttaatgattaaaggtttctacgatgttttaagattaacaaacttagatgttaacttaccatacggtatcttcttcgaaatgacatgggctagtttacgtaaatgtgacaataaataacaatgccgggcc-tttcaggtctggcacttggaatgagaacaactcaaaccacttatcgaggatcaattggagggcaagtctggtgccagcagccgcggtaattccagctccaatagcgtatattaaagttgttgcagttaaaaagct-cgtagttggatttgtggcagtgctcg-agtgcc--tcttttggacactctgagcacagccatccttgggaggaattcgtgtggcattaggttgttgcatgggggatactcaacttttactg-tgaaaaaatcagcgcgttcaaagcaagcttatgctcttgaatgtattagcatggaataataagataggactttagtactattttgttggtttgcgtattaaggtaatgattaatagggatagttgggggtattcgtattccattgtcagaggtgaaattcttggatttttggaagacgaactactgcgaaagcatttaccaaggatgttttcattaatcaagaacgaaagttaggggatcgaagatgattagataccatcgtagtcttaaccataaactatgccgacaagggattggtggggtttcgtaatgtctccatcagcacctt
#Gomphonema_intricatum_FD385_KJ011840


0
agtgaccgttacgaatctggtgtaatcccttacgctaaaatgggttactgggatgcttcatacgcagtaaaaactactgatgttcttgcattattccgtattacaccacaaccaggtgtagatccagtagaagctgctgcagctgttgctggtgagtcttcaacagcaacatggacagttgtatggactgatttattaacagcttgtgatcgttatcgtgctaaagcttaccgtgtagatccagttccaaatacaacagatcaattcttcgctttcatcgcatatgaatgtgatttatttgaagaaggttcattagctaacttaacagcatctattattggtaacgtattcggttttaaagctgtttctgcattacgtttagaagatatgcgtattcctcactcatacttaaaaacattccaaggtcctgcgactggtattattgtagaacgtgaacgtttaaacaaatatggtgctccattattaggtgctacagtaaaaccaaaattaggtttatctggtaaaaactatggccgtgtagtttacgaaggtttaaaaggtggtttagacttcttaaaagatgacgaaaacattaactctcaaccattcatgcgttggagagagcgtttcttatactgtatggaaggtattaaccgtgctgctgctgctacaggtgaagttaaaggttcatacttaaacatcactgctggtacaatggaagaagtatacaaacgtgctgaatatgctaaagcagttggctctatagttgttatgattgacttagttatgggttacacagcaattcaaagttctgctatctgggctcgtgataacgatatgcttttacacttacaccgtgcaggtaactcaacttacgctcgtcaaaaaaatcatggtattaacttccgtgttatttgtaaatggatgcgtatgtctggtgtagatcatatccacgctggtacagttgtaggtaaattagaaggtgatcctttaatgattaaaggtttctacgatgttttaagattaacacacttagatgttaacttaccgtatggtatcttcttcgaaatgacatgggctagtttacgtaaatgtgacaataaataacaatgccgggcc-tttcaggtctggcacttggaatgagaacaactcaaaccacttatcgaggatcaattggagggcaagtctggtgccagcagccgcggtaattccagctccaatagcgtatattaaagttgttgcagttaaaaagct-cgtagttggatttgtggcagtgctcg-agtgcc--ttttttggatgctctgagcacagccatccttgggaggaattcgtgtggcattaggttgttgcatgggggatactcaacttttactg-tgaaaaaatcagcgcgttcaaagcaagcttatgctcttgaatgtattagcatggaataataagataggacagaagtactattttgttggtttgcgcacttctgtaatgattaaaagggatagttgggggtattcgtattccattgtcagaggtgaaattcttggatttttggaagacgaactactgcgaaagcatttaccaaggatgttttcattaatcaagaacgaaagttaggggatcgaagatgattagataccatcgtagtcttaaccataaactatgccgacaagggattggtggggttccgtaatgtctccatcagcacctt
#Gomphonema_parvulum_UTEX_FD241_HQ912459


0
agtgaccgttacgaatctggtgtaatcccttacgctaaaatgggttactgggatgcttcatacgcagtaaaaactactgacgttcttgcattattccgtatcacaccacaaccaggtgtagatccagtagaagctgctgcagctgttgctggtgaatcttcaacagcaacatggacagttgtatggactgatttattaacagcttgtgatcgttaccgtgctaaagcttaccgtgtagatccagttccaaatacaacagatcaattcttcgctttcatcgcatacgaatgtgatttatttgaagaaggttcattatctaacttaacagcatctattattggtaacgtattcggtttcaaagctgtttctgcattacgtttagaagatatgcgtattcctcactcatacttaaaaacattccaaggtcctgcaactggtattattgtagaacgtgaacgtttaaacaaatacggtgctccattattaggtgctacagtaaaaccaaaattaggtttatctggtaaaaactacggtcgtgtagtttacgaaggtttaaaaggtggtttagacttcttaaaagatgacgaaaacattaactctcaacctttcatgcgttggagagagcgtttcttaaactgtatggaaggtattaaccgtgcttctgctgctacaggtgaagttaaaggttcatacttaaacattactgctggtacaatggaagaagtatacaaacgtgctgagtatgctaaagcagttggttctgtaattgttatgattgacttagtaatgggttacacagcaattcaaagttctgctatctgggctcgtgataacgatatgcttttacacttacaccgtgcaggtaactcaacttacgctcgtcaaaaaaatcatggtattaacttccgtgttatttgtaaatggatgcgtatgtctggtgtagatcatattcacgctggtacagttgtaggtaaattagaaggtgatcctttaatgattaaaggtttctacgatgttttaagattaacacacttagatgttaacttaccatacggtatcttcttcgaaatgacatgggctagtttacgtaaatgtgacaataaataacaatgccgggcc-tttcaggtctggcacttggaatgagaacaactcaaaccacttatcgaggatcaattggagggcaagtctggtgccagcagccgcggtaattccagctccaatagcgtatattaaagttgttgcagttaaaaagct-cgtagttggatttgtggcagtgctcg-agtgcc--ttttttggacgctttgagcacagccatccttgggaggaattcgtgtggcattaggttgttgcatgggggatactcaacttttactg-tgaaaaaatcagcgcgttcaaagcaagcttatgctcttgaatgtattagcatggaataataagataggactttagtactattttgttggtttgcgtattaaggtaatgattaatagggatagttgggggtattcgtattccattgtcagaggtgaaattcttggatttttggaagacgaactactgcgaaagcatttaccaaggatgttttcattaatcaagaacgaaagttaggggatcgaagatgattagataccatcgtagtcttaaccataaactatgccgacaagggattggtggggtttcgtaatgtctccatcagcacctt
#Gomphonema_pumilum_TCC536_KC736599


0
nnnnnnnnnnnnnnnnnnnnnnnnnnnnnnnnnnnnnnnnngggttactgggatgcttcatacgcagtaaaaactactgatgttcttgcattattccgtattacaccacaaccaggtgtagatcctgtagaagctgctgcagctgtagctggtgaatcgtctacagcaacatggacagttgtatggactgatttattaacagcttgtgatcgttaccgtgcaaaagcttaccgtgtagatccagttccaaatacaacagatcaatactttgctttcatcgcatacgaatgtgatttattcgaggaaggttcattatctaacttaacagcatcgattatcggtaacgtattcggtttcaaagctgtttctgcattacgtttagaagatatgcgtattcctcactcatacttaaaaacattccaaggtcctgcgactggtattattgtagaacgtgagcgtttaaataaatacggtgctccattattaggtgctacagtaaaaccaaaattaggtttatctggtaaaaactacggccgtgtagtatacgaaggtttaaaaggtggtttagacttcttaaaagatgacgaaaacattaactctcaaccgtttatgcgttggagagagcgtttcttaaactgtatggaaggtattaaccgtgctgcttcagctacaggtgaaatcaaaggttcatacttaaacatcactgcgggaacaatggaagaagtgtacaaacgtgctgagtacgctaaagcagttggttctgtaatcgtaatgatcgatttagttatgggttacacagcaattcaaagttcagctatctgggctcgcgataacgatatgcttttacatttacaccgtgcaggtaactcaacttacgctcgtcaaaaaaatcatggtattaacttccgtgttatttgtaaatggatgcgtatgtctggtgtagatcatatccacgctggtacagttgttggtaaattagaaggtgatcctttaatgattaaaggtttctacgatgttttacgtttaacaaacttagacgttaacttaccatacggtatcttcttcgaaatgacatgggctagtttacgtaaatgtgacaataaataacaatgccgggcc-tttcaggtctggcacttggaatgagaacaactcaaaccacttatcgagtatcaattggagggcaagtctggtgccagcagccgcggtaattccagctccaatagcgtatattaaagttgttgcagttaaaaagct-cgtagttggatttgtggttgtgttca-ggagcc--atttttggattccttgaacacgatcatctttgggaggaatttgtgtggcattagcttgttgcacgggggatactcaacgtttactg-tgaaaaaatcagcgcgttcaaagcaagcttatgctg-tgaatgtattagcatggaataataagataggaccttggtactattttgttggtttgtgcaccgaggtaatgattaatagggacagttgggggtattcgtattccattgtcagaggtgaaattcttggatttttggaagacgaactactgcgaaagcatttaccaaggatgttttcattaatcaagaacgaaagttaggggatcgaagatgattagataccatcgtagtcttaaccataaactatgccgacaagggattggtagagtttcgtaatgtctctatcagcacctt
#Gomphonema_subclavatum_var._mexicanum_FD108_KJ011849


0
agtgaccgttacgaatctggtgtaattccttacgctaaaatgggttactgggatgcttcatacgcggtaaaaactactgacgttcttgcattattccgtattacaccacaaccaggtgtagatcctgtagaagctgctgcagctgtagctggtgagtcttctacagcaacatggacagttgtatggactgatttattaacagcgtgtgatcgttaccgtgcaaaagcgtaccgtgtagatccagttccaaatacaacagatcaatactttgctttcattgcatacgaatgtgatttatttgaagaaggttcattatctaacttaacagcatctatcatcggtaacgtattcggttttaaagctgtttctgcattacgtttagaagatatgcgtattcctcactcatacttaaaaacattccaaggtcctgcgactggtattattgtagaacgtgaacgtttaaacaaatacggtgctccattattaggtgctacagtaaaaccaaaattaggtttatctggtaaaaactatggtcgtgtagtttacgaaggtttaaaaggtggtttagacttcttaaaagatgacgaaaacattaactctcaaccgttcatgcgttggagagagcgtttcttaaactgtatggaaggtattaaccgtgctgcttcagctacaggtgaagtaaaaggttcttacttaaacattactgcagctacaatggaagaagtgtacaaacgtgctgagtacgctaaagcagttggttctgtaatcgtaatgatcgatttagttatgggttacacagcaattcaaagttcagctatctgggctcgtgaaaacgacatgcttttacacttacaccgtgcaggtaactcaacttacgctcgtcaaaaaaatcatggtattaacttccgtgttatttgtaaatggatgcgtatgtctggtgtagatcatatccacgctggtacagttgttggtaaattagaaggtgatcctttaatgattaaaggtttctacgatgttttacgtttaacaaatttagatgttaacttaccatacggtatcttcttcgaaatgacatgggctagtttacgtaaatgtgacaataaataacaatgccgggcc-tttcaggtctggcacttggaatgagaacaactcaaaccacttatcgaggatcaattggagggcaagtctggtgccagcagccgcggtaattccagctccaatagcgtatattaaagttgttgcagttaaaaagct-cgtagttggatttgtggctgtgcttg-ggaacc--atttttggattccctaagcacggccatctttgggaggaattcgtgtggcattagcttgttgcatgggggatactcaacgtttactg-tgaaaaaatcagcgcgttcaaagcaagcttatgctg-tgaatgtattagcatggaataataagataggaccttggtactattttgttggtttgtgcaccgaggtaatgattaatagggacagttgggggtattcgtattccattgtcagaggtgaaattcttggatttttggaagacgaactactgcgaaagcatttaccaaggatgttttcattaatcaagaacgaaagttaggggatcgaagatgattagataccatcgtagtcttaaccataaactatgccgacaagggattggtagagtttcgtaatgtctctatcagcacctt
#Karthickia_verestigmata_MZ363619


0
nnnnnnnnnnnnnnnnnnnnnnnnnnnnnnnnnnnnnnnatgggttactgggatgcttcatacgcagtaaaaactactgatgttcttgcattattccgtattacaccacaaccaggtgttgatccagtagaagctgcagcagctgtagctggtgaatcttcaacagcaacatggacagttgtatggactgatttattaacagcttgtgatcgttaccgtgctaaagcttaccgtgtagatccagttccaaatacaacagatcaattcttcgctttcatcgcatacgaatgtgatttatttgaagaaggttcattagctaacttaacagcgtctatcattggtaacgtatttggttttaaagccgtttctgcattacgtttagaagatatgcgtattcctcactcatacttaaaaacattccaaggtcctgcaactggtattattgtagaacgtgagcgattaaacaaatacggtgctccattattaggtgcaacagtaaaaccaaaattaggtttatctggtaaaaactatggtcgtgtagtttatgaaggtttaaaaggtggtttagacttcttaaaagatgatgaaaacattaactctcaaccatttatgcgttggagagaacgtttcttatactgtatggaaggtattaaccgtgctgctgctgctacaggtgaagttaaaggttcatacttaaacataacttctggtacaatggaagaagtgtacaaacgtggtgagtacgctaaagctgttggttcagtaatcgtaatggtagatttagttatgggttacacagctctacaaagtgctgctatctgggctcgtgaaaatgactgtattttacacttacaccgtgctggtaactcaacttacgctcgtcaaaagaaccacggtattaacttccgtgtaatttgtaagtggatgcgtatgtctggtatggatcatatccacgctggtacagttgttggtaaattagaaggtgatcctttaatgattaaaggtttctacgatactttaagattaacacatatggatgttaacttaccatacggtatcttcttcgaaatgacatgggctagtttacgtaaatgtgacaataaataacaatgccgagcc-tttcaggtttggcacttggaatgagaacaactcaaaccacttaacaagtatcaattggagggcaagtctggtgccagcagccgcggtaattccagctccaatagcgtatattaaagttgttgcagttaaaaagct-cgtagttggatgtgtggcgataattg-gattcc---tcttttggtttcctaccatttgtcatctgtaggtggaatcaatgtggcattaggttgtcacgttgaggatgtctatcatttactg-tgaaaaaatcagcgcgttcaaagcaggcttatgccattgaatgtattagcatggaataataagatagggccctggtactattttgttggtttgcgcaccaaggtaatgattaatagggactgtcgggggtattcgtattccattgtcagaggtgaaattcttggatttttggaagacgcacaactgcgaaagcatttaccaaggatgttttcattaatcaagaacgaaagttaggggatcgaagatgattagataccatcgtagtcttaaccataaactatgccgacaagggattggtggggctccgtaatgtctccatcagcacctt
#Paraplaconeis_kornevae_B033_KU052346


0
nnnnnnnnnnnnnnnnnnnnnnnnnnnnnnnnnnnnnnnnnnggttactgggatgcttcatacgcagtaaaaactactgacgttcttgcattattccgtattacaccacaaccaggtgtggatccagtagaagctgctgcagctgtagctggtgagtcttcaacagcaacatggacagttgtatggacggatttattaacagcttgtgatcgttaccgtgctaaagcttaccgtgtagatccagttccaaatacaacagatcaatacttcgcttttatcgcatatgaatgtgatttattcgaagaaggttcattagctaacttaacagcgtctatcattggtaacgtattcggtttcaaagccatttctgcattacgtttagaagatatgcgtattcctcactcatacttaaaaacattccaaggtcctgcaactggtattattgtagaacgtgagcgtttaaacaaatacggtgctccattattaggtgcaacagtaaaaccaaaattaggtttatctggtaaaaactacggtcgtgtagtttacgaaggtttaaaaggtggtttagacttcttaaaagatgacgaaaacattaactctcaaccatttatgcgttggagannnnnnnnnnnnnnnnnnnnnnnnnnnnnnnnnnnnnnnnnnnnnnnnnnnnnnnnnnnnnnnnnnnnnnnnnnnnnnnnnnnnnnnnnnnnnnnnnnnnnnnnnnnnnnnnnnnnnnnnnnnnnnnnnnnnnnnnnnnnnnnnnnnnnnnnnnnnnnnnnnnnnnnnnnnnnnnnnnnnnnnnnnnnnnnnnnnnnnnnnnnnnnnnnnnnnnnnnnnnnnnnnnnnnnnnnnnnnnnnnnnnnnnnnnnnnnnnnnnnnnnnnnnnnnnnnnnnnnnnnnnnnnnnnnnnnnnnnnnnnnnnnnnnnnnnnnnnnnnnnnnnnnnnnnnnnnnnnnnnnnnnnnnnnnnnnnnnnnnnnnnnnnnnnnnnnnnnnnnnnnnnnnnnnnnnnnnnnnnnnnnnnnnnnnnnnnnnnnnnnnnnnnnnnnnnnnnnnnnnnnnnnnnnnnnnnnnnnnnnnnnnnnnnnnnnnnnnnnnnnnnnnnnnnnnnnnnnnn-nnnnnnnnnnnnnnnnnnnnnnnnnnnnnnnnnnnnnnnnnnnnnnnnnnnnnnnnnnnnnnnnnnnnnnnnnnnnnnnnnnnnnnnnattccagctccaatagggtatattaaagttgttgcagttaaaaagct-tgtagttggatttgtggtggtttcct-tggttc---atttttgttccgtaggaaaccaccatccttgggtggaacctgtgtggcattaggttgtcgtgcaggggatgctcatcatttactgttgaaaaaatcagcgcgttcaaagcaggcttatgccattgaatgtattagcatggaataataagataggaccttggtactattttgttggtttgcgcaccgaggtaatgattaatagggacagttgggggtattcgtattccattgtcagaggtgaaattcttggatttctggaagacgaactactgcgaaagcatttaccaaggatgttttcattaatcaagaacaaaagttaggggatcgaaaatgattagataccatcgtattnnnnnnnnnnnnnnnnnnnnnnnnnnnnnnnnnnnnnnnnnnnnnnnnnnnnnnnnnnnnnnn
#Placoneis_abiskoensis_FD363_KJ011850


0
agtgaccgttacgaatctggtgtaatcccttacgctaaaatgggttactgggatgcttcatacgcagtaaaaactactgacgttcttgcattattccgtattacaccacaacccggtgtggatccagtagaagctgctgcagctgtagctggtgaatcttcaacagcaacatggacagttgtatggacggatttattaacagcttgtgatcgttatcgtgctaaagcttaccgagtagatccagttccaaatacaacagaccaatttttcgcttttatcgcatatgaatgtgatttattcgaagaaggttcattagctaacttaactgcatctatcattggtaacgtattcggtttcaaagccgtttctgcattacgtttagaagatatgcgtattcctcactcatacttaaaaacattccaaggtcctgccactggtattattgtagaacgtgagcgtttaaataaatacggtgcaccattattaggtgcaacagtaaaaccaaaattaggtttatctggtaaaaactacggtcgtgtagtttacgaaggtttaaaaggtggtttagacttcttaaaagatgatgagaatattaactctcaaccattcatgcgttggagagaacgtttcttatactgtatggaaggtattaaccgtgctgctgcagctacaggtgaagttaaaggttcatacttaaacatcactgctggtacaatggaagaagtttacaaacgtgctgagtacggtaaagctgttggttctatcattgtaatgattgacttagttatgggttacacagcaattcaaagtgctgctatttgggctcgtgacaacgatatgcttttacacttacaccgtgcaggtaactcaacttatgcgcgtcaaaaaaatcatggtattaacttccgtgttatttgtaaatggatgcgtatgtcgggtgtagatcatatccacgctggtacagttgttggtaaattagaaggtgatcctttaatgattaaaggtttctacgatactttacgtttaacacacttagacgttaacttaccttatggtattttcttcgaaatgacatgggctagtttacgtaaatgtgacaataaataacaatgccgggcc-cttcgggtctggcacttggaatgagaacaactcaaaccacttatcgaggatcaattggagggcaagtctggtgccagcagccgcggtaattccagctccaatagcgtatattaaagttgttgcagttaaaaagct-cgtagttggatttgtgggggaacctc-tggccc---attttggtgccgtgaggraccgccatccttgggtggagcctgtgtggcattaggttgtcgtgcaggggatgcccatcatttactg-tgaaaaaatcagcgcgttcaaagcaggcttatgccattgaatgtattagcatggaataataagataggaccttggcactattttgttggtttgcgcaccgaggtaatgattaatagggacagttgggggtattcgtattccattgtcagaggtgaaattcttggatttctggaagacgaactactgcgaaagcatttaccaaggatgttttcattaatcaagaacgaaagttaggggatcgaagatgattagataccatcgtagtcttaaccataaactatgccgacaagggattggtggggttccgtaatgtctccatcagcacctt
#Placoneis_asymmetricus_Vp57


0
nnnnnnnnnnnnnnnnnnnnnnnnnnnnnnnnnnnnnnnnnnnnnnnnnnnnnnnnnnnnnnnnnnnnnnnnnnnnnnnnnnnnnnnnnnnnnnnnnnnnnnnnnnnnnnnnnnnnnnnngatccagtagaagctgctgcagctgtagctggggaatcttcaacagcaacatggacagttgtatggacggatttattaacagcttgtgatcgttaccgtgctaaagcttatcgtgtagatccagttccaaatacaacagatcaattcttcgcatttattgcatatgaatgtgacttattcgaagaaggttcattagctaacttaactgcgtctatcattggtaacgtattcggtttcaaagccgtttctgcattacgtttagaagatatgcgtattcctcattcatacttaaaaacattccaaggtcctgcgactggtattattgtagagcgtgaacgtttaaacaaatacggtgcgccattattaggtgctacagtaaaaccaaaactaggtttatctggtaaaaactacggtcgtgtagtttacgaaggtttaaaaggtggtttagacttcttaaaagatgatgaaaacattaactcacagccatttatgcgttggagagagcgtttcttatattgtatggaaggtattaaccgtgctgctgctgctacaggtgaagttaaaggttcatacttaaacatcactgctggtacaatggaagaagtttacaagcgtgctgaatacggtaaagctgttggttcagtaattgtaatgattgacttagttatgggttatacagcaattcaaagtgctgctatttgggctcgtgaaaacgatatgatcttacacttacatcgtgcgggtaactcaacgtacgctcgtcaaaaaaatcatggtattaacttccgtgttatttgtaaatggatgcgtatgtctggtgtagatcatatccacgctggtacagttgttggtaaattagaaggtgatcctttaatgattaaaggtttctatgatactttacgcttaacaaacttagatgttaacttaccatatggtattttcttcgaaatgacatgggctagtttacgtaaatgtnnnnnnnnnnnnnnnnnnnnnnnn-nnnnnnnnnnnnnnnnnnnnnnnnnnnnnnnnnnnnnnnnnnnnnnnnnnnnnnnnnnnnnnnnnnnnnnnnnnnnnnnnnnnnnnnnnnnnnnnnnnnnnnnnnnnnnnnnnnnnnnnnnnnnnnnnnnnnnnn-nnnagttggatttgtggcggcagcggccgggcc-atttttggcgtcggcggcgtgctgccatccttgggtggagcctgtgtggcattaggttgtcgcgcaggggatgcccatcatttactg-tgaaaaaatcagcgcgttcaaagcaggcttacgccgttgaatgtattagcatggaataataagataggaccttggtactattttgttggtttgcgcaccgaggtaatgattaatagggacagttgggggtattcgtattccattgtcagaggtgaaattcttggatttctggaagacgaactactgcgaaagcatttaccaaggatgttttcattaatcaagaacgaaagttaggggatcgaagatgattagataccatcgtagtcannnnnnnnnnnnnnnnnnnnnnnnnnnnnnnnnnnnnnnnnnnnnnnnnnnnnnnnnnnnn
#Placoneis_baicaloelginensis_B703


0
nnnnnnnnnnnnnnnnnnnnnnnnnnnnnnnnnnnnaaaatgggttactgggatgcttcatacgcagtaaaaactactgacattcttgcattattccgtattacaccacaaccaggtgtggatccagtagaagctgctgcagctgtagctggtgaatcttcaacagcaacatggacagttgtatggacggatttattaacagcttgtgatcgttaccgtgctaaagcttaccgagtagatccagttccaaatacaacagaccaattcttcgcttttatcgcatatgaatgtgatttattcgaagaaggttcattagctaacttaactgcatctatcattggtaacgtattcggtttcaaagccgtttctgcattacgtttagaagatatgcgtattcctcactcatacttaaaaacattccaaggtcctgccactggtattattgtagaacgtgagcgtttaaataaatacggtgcaccattattaggtgcaacagtaaaaccaaaattaggtttatctggtaaaaactacggtcgtgtagtttacgaaggtttaaaaggtggtttagacttcttaaaagatgatgagaatattaactctcaaccattcatgcgttggagagaacgtttcttatactgtatggaaggtattaaccgtgctgctgcagctacaggtgaagttaaaggttcatacttaaacatcactgctggtacaatggaagaagtttacaaacgtgctgagtacggtaaagctgttggttctatcattgtaatgattgacttagttatgggttacacagcaattcaaagtgctgctctttgggctcgtgacaacgatatgcttttacacttacaccgtgcaggtaactcaacttatgcgcgtcaaaaaaatcatggtattaacttccgtgttatttgtaaatggatgcgtatgtcgggtgtagatcatatccacgctggtacagttgttggtaaattagaaggtgatcctttaatgattaaaggtttctacgatactttacgtttaacaaacttagacgttaacttaccttatggtattttcttcgaaatgacatgggctagtttacgtaaatgtnnnnnnnnnnnnnnnnnnnnnnnn-nnnnnnnnnnnnnnnnnnnnnnnnnnnnnnnnnnnnnnnnnnnnnnnnnnnnnnnnnnnnnnnnnnnnnnnnnnnnnnnnnnnnnntaattccagctccaatagcgtatattaaagttgttgcagttaaaaagct-cgtagttggatttgtgggggaacctc-tggccc---attttggtgccgtgaggraccgccatccttgggtggagcctgtgtggcattaggttgtcgtgcaggggatgcccatcatttactg-tgaaaaaatcagcgcgttcaaagcaggcttatgccattgaatgtattagcatggaataataagataggaccttggcactattttgttggtttgcgcaccgaggtaatgattaatagggacagttgggggtattcgtattccattgtcagaggtgaaattcttggatttctggaagacgaactactgcgaaagcatttaccaaggatgttttcattaatcaagaacgaaagttaggggatcgaagatgattagataccatcgtagtcannnnnnnnnnnnnnnnnnnnnnnnnnnnnnnnnnnnnnnnnnnnnnnnnnnnnnnnnnnnn
#Placoneis_baicaloelginensis_B708


0
nnnnnnnnnnnnnnnnnnnnnnnnnnnnnnnnnnnnnnnnnnnnnnnnnnnnnnnnnnnntacgcagtaaaaactactgacattcttgcattattccgtattacaccacaaccaggtgtggatccagtagaagctgctgcagctgtagctggtgaatcttcaacagcaacatggacagttgtatggacggatttattaacagcttgtgatcgttaccgtgctaaagcttaccgagtagatccagttccaaatacaacagaccaattcttcgcttttatcgcatatgaatgtgatttattcgaagaaggttcattagctaacttaactgcatctatcattggtaacgtattcggtttcaaagccgtttctgcattacgtttagaagatatgcgtattcctcactcatacttaaaaacattccaaggtcctgccactggtattattgtagaacgtgagcgtttaaataaatacggtgcaccattattaggtgcaacagtaaaaccaaaattaggtttatctggtaaaaactacggtcgtgtagtttacgaaggtttaaaaggtggtttagacttcttaaaagatgatgagaatattaactctcaaccattcatgcgttggagagaacgtttcttatactgtatggaaggtattaaccgtgctgctgcagctacaggtgaagttaaaggttcatacttaaacatcactgctggtacaatggaagaagtttacaaacgtgctgagtacggtaaagctgttggttctatcattgtaatgattgacttagttatgggttacacagcaattcaaagtgctgctctttgggctcgtgacaacgatatgcttttacacttacaccgtgcaggtaactcaacttatgcgcgtcaaaaaaatcatggtattaacttccgtgttatttgtaaatggatgcgtatgtcgggtgtagatcatatccacgctggtacagttgttggtaaattagaaggtgatcctttaatgattaaaggtttctacgatactttacgtttaacaaacttagacgttaacttaccttatggtattttcttcgaaatgacatnnnnnnnnnnnnnnnnnnnnnnnnnnnnnnnnnnnnnnnnnnnn-nnnnnnnnnnnnnnnnnnnnnnnnnnnnnnnnnnnnnnnnnnnnnnnnnnnnnnnnnnnnnnnnnnnnnnnnnnnnnnnnnnnnnnnnnnnnnnnnnnnnnnnnnnnnnnnnnnnnnnnnnnnnnnnnnnnngct-cgtagttggatttgtgggggaacctc-tggccc---attttggtgccgtgaggaaccgccatccttgggtggagcctgtgtggcattaggttgtcgtgcaggggatgcccatcatttactg-tgaaaaaatcagcgcgttcaaagcaggcttatgccattgaatgtattagcatggaataataagataggaccttggcactattttgttggtttgcgcaccgaggtaatgattaatagggacagttgggggtattcgtattccattgtcagaggtgaaattcttggatttctggaagacgaactactgcgaaagcatttaccaaggatgttttcattaatcaagaacgaaagttaggggatcgaagatgattagataccatcgtagtcannnnnnnnnnnnnnnnnnnnnnnnnnnnnnnnnnnnnnnnnnnnnnnnnnnnnnnnnnnnn
#Placoneis_cattiensis_Vp81


0
nnnnnnnnnnnnnnnnnnnnnnnnnnnnnnnnnnnnnnnnnnnnnnnnnnnnnnnnnnnnnnnnnnnnnnnnnnnnnnnnnnnnnnnnnnnnnnnnnnnnnnnnnnnnnnnnnnnnnnnnnatccagtagaagctgctgcagctgtagctggtgaatcttcaacagcaacatggacagttgtatggacggatttattaacagcttgtgatcgttaccgtgctaaagcgtaccgagtagatccagttccaaatacaacagaccaattcttcgcttttatcgcatatgaatgtgatttattcgaagaaggttcattagctaacttaactgcatctatcattggtaacgtattcggttttaaagccgtttctgcattacgtttagaagatatgcgtattcctcactcatacttaaaaacattccaaggtcctgctactggtattgttgtagagcgtgagcgtttaaataaatacggtgcgccattattaggtgcaacagtaaaaccaaaattaggtttatctggtaaaaactacggtcgtgtagtttacgaaggtttaaaaggtggtttagacttcttaaaagatgatgaaaatattaactctcaaccattcatgcgttggagagaacgtttcttatactgtatggaaggtattaaccgtgctgctgcagctacaggtgaagttaaaggttcatacttaaacatcactgctggtacaatggaagaagtttacaaacgtgctgagtacggtaaagctgttggttctgtaattgtaatgattgacttagttatgggttatacagcaattcaaagtgctgctatttgggctcgtgaaaacgatatgattttacatttacaccgtgcaggtaactcaacttatgcgcgtcaaaaaaatcatggtattaacttccgtgttatttgtaaatggatgcgtatgtctggtgtagatcatatccacgctggtacagttgttggtaaattagaaggtgaccctttaatgattaaaggtttctatgatactttacgtttaacaaatttagatgttaacttaccatatggtattttcttcgaaatgacatgggctagtttacgtannnnnnnnnnnnnnnnnnnnnnnnnnnnn-nnnnnnnnnnnnnnnnnnnnnnnnnnnnnnnnnnnnnnnnnnnnnnnnnnnnnnnnnnnnnnnnnnnnnnnnnnnnnnnnnnnnnnnnnnnnnnnnnnnnnnnnnnnnnnnnnnnnnnnnnnnnnnnnnnnnnnn-nnnnnnnnnnnnnntgggggtgcctc-tggtcc---attttggtgccgagaggaaccgccat-cttgaatggaacctgtgtggcattaggttgtcgtgcaggggatgctcatcatttactg-tgaaaaaatcagcgcgttcaaagcaggcttatgccattgaatgtattagcatggaataataagataggaccttggtactattttgttggtttgcgcaccgaggtaatgattaatagggacagttgggggtattcgtattccattgtcagaggtgaaattcttggatttctggaagacgaacgactgcgaaagcatttaccaaggatgttttcattaatcaagaacgaaagttaggggatcgaagatgattagataccatcgtagtcannnnnnnnnnnnnnnnnnnnnnnnnnnnnnnnnnnnnnnnnnnnnnnnnnnnnnnnnnnnn
#Placoneis_clementis_FD419_KJ011851


0
agtgaccgttacgaatctggtgtaatcccttacgctaaaatgggttactgggatgcttcatatgcagtaaaaactactgacgttcttgcattattccgtattacaccacaaccaggtgtggatccagtagaagctgcagcagctgtagctggtgaatcttcaacagcaacatggacagttgtatggacagacttattaacagcttgtgatcgttaccgtgctaaagcgtaccgtgtagatccagttccaaatacaacagatcaattcttcgcttttatcgcatatgaatgtgacttatttgaagaaggttcattagcgaacttaactgcgtctattattggtaacgtatttggtttcaaagccgtttctgcattacgtttagaagatatgcgtattcctcactcatacctaaaaacattccaaggtcctgcgactggtattattgtagagcgtgaacgtttaaacaagtatggtgcaccattattaggtgctacagtaaaacctaaattaggtttatctggtaaaaactacggtcgtgtagtttacgaaggtttaaaaggtggtttagacttcttaaaagatgatgaaaacattaactcacaaccattcatgcgttggagagaacgtttcttatattgtatggaaggtattaaccgtgctgcagcagctacaggtgaagttaaaggttcatacttaaacatcactgctggtacaatggaagaagtttacaaacgtgctgaatatggtaaagctgtaggttctgtaattgtaatgattgacttagttatgggctacacagcaattcaaagtgctgctatttgggctcgtgacaatgatatgcttttacacttacaccgtgcaggtaactcaacttacgctcgtcaaaaaaaccatggtattaacttccgtgttatttgtaaatggatgcgtatgtctggtgttgaccatatccacgctggtacagttgttggtaaattagaaggtgaccctttaatgattaaaggtttctacgatactttacgtttaacaaatttagatgttaacttaccatacggtattttctttgaaatgacatgggctagtttacgtaaatgtgacaataaataacaatgccgggca-ctcgttgtctggcacttggaatgagaacaactcaaaccacttatcgaggatcaattggagggcaagtctggtgccagcagccgcggtaattccagctccaatagcgtatattaaagttgttgcagttaaaaagct-cgtagttggatttgtggtgacccctg-tggtcc---atttgggtgccaatgggggatgccatccttgggcggatcctgtgcggcattagtttgttgcgcaggggatgcccatcatttactg-tgaaaaaatcagcgcgttcaaagcaggcttatgccattgaatggattagcatggaataataagataggaccctggtactattttgttggtttgcgcaccgaggtaatgattaatagggacagttgggggtattcgtattccattgtcagaggtgaaattcttggatttctggaagacgaactactgcgaaagcatttaccaaggatgttttcattaatcaagaacgaaagttaggggatcgaagatgattagataccatcgtagtcttaaccataaactatgccgacaagggattggtggggtttcgtaatgtccccatcagcacctt
#Placoneis_constans_E3383_AY571752


0
agtgaccggtacgaatctggtgtaatcccttacgctaaaatgggttactgggatgcttcatatgcagtaaaaactactgacgttcttgcattattccgtattacaccacaaccaggtgtggatccagtagaagctgcagcagctgtagctggtgaatcttcaacagcaacatggacagttgtatggacagacttattaacagcttgtgatcgttaccgtgctaaagcgtaccgtgtagatccagttccaaatacaacagatcaattcttcgcttttatcgcatatgaatgtgatttatttgaagaaggttcattagcgaacttaactgcgtctattattggtaacgtattcggtttcaaagccgtttctgcattacgtttagaagatatgcgtattcctcactcatacttaanaaaattnnaaggtcctgcgactggtattattgtngagcgtgagcgtttaaacaaatatggtgcgccattattaggtgctacagtaaaaccgaaattaggtttatctggtaaaaactacggtcgtgtagtttacgaaggtttaaaaggtggtttagacttcttaaaagatgacgaaaacattaactcacaaccattcatgcgttggagagaacgtttcttatactgtatggaagggattaaccgtgctgccgcagctacaggtgaagttaaaggttcatacttaaacatcactgctggtacaatggaagaagtttacaaacgtgctgaatatggtaaagctgtaggttctatagttgtaatgattgacttagttatgggctacacagcaattcaaagtgctgctatttgggctcgtgacaacgatatgcttttacatttacaccgtgcaggtaactcaacttacgctcgtcaaaaaaaccatggtattaacttccgtgttatttgtaaatggatgcgtatgtctggtgttgaccatatccacgctggtacagttgttggtaaattagaaggtgaccctttaatgattaaaggtttctacgatactttacgtttaacaaatttagatgttaacttaccatacggtattttcttcgaaatgacatgggctagtttacgtaaatgtnnnnnnnnnnnnnnnnnnnnnnnnnnnnnnnnnnnnnnnnnnnnnnnnnnnnnnnnnnnnnnnnnnnnnnnnnnnnnnnnnnnnnnnnnnnnnnnnnnnnnnnnnnnnnnnnnnnnnnnnnnnnnnnnnnnnnnnnnnnnnnnnnnnnnnnnnnnnnnnn-nnnnnnnnnnnnnnnnnnnnnnnnnn-nnnnnnnnnnnnnnnnnnnnnnnnnnnnnnnnnnnnnnnnnnnnnnnnnnnnnnnnnnnnnnnnnnnnnnnnnnnnnnnnnnnnnnnnnnnnnn-nnnnnnnnnnnnnnnnnnnnnnnnnnnnnnnnnnnnnnnnnnnnnnnnnnnnnnnnnnnnnnnnnnnnnnnnnnnnnnnnnnnnnnnnnnnnnnnnnnnnnnnnnnnnnnnnnnnnnnnnnnnnnnnnnnnnnnnnnnnnnnnnnnnnnnnnnnnnnnnnnnnnnnnnnnnnnnnnnnnnnnnnnnnnnnnnnnnnnnnnnnnnnnnnnnnnnnnnnnnnnnnnnnnnnnnnnnnnnnnnnnnnnnnnnnnnnnnnnnnnnnnnnnnnnnnnnnnnnnnnnnnnnnnnnnnnnnnnnnnnnnnnnnnnnnnnnnnnnnnnnnnnnnnn
#Placoneis_elginensis_AT-160Gel18_AM710459


0
nnnnnnnnnnnnnnnnnnnnnnnnnnnnnnnnnnnnnnnnnnnnnnnnnnnnnnnnnnnnnnnnnnnnnnnnnnnnnnnnnnnnnnnnnnnnnnnnnnnnnnnnnnnnnnnnnnnnnnnnnnnnnnnnnnnnnnnnnnnnnnnnnnnnnnnnnnnnnnnnnnnnnnnnnnnnnnnnnnnnnnnnnnnnnnnnnnnnnnnnnnnnnnnnnnnnnnnnnnnnnnnnnnnnnnnnnnnnnnnnnnnnnnnnaaatacaacagaccaattcttcgcttttatcgcatatgaatgtgatttattcgaagaaggttcattagctaacttaactgcatctatcattggtaacgtattcggtttcaaagccgtttctgcattacgtttagaagatatgcgtattcctcactcatacttaaaaacattccaaggtcctgctactggtattgttgtagagcgtgagcgtttaaataaatacggtgcgccattattaggtgcaacagtaaaaccaaaattaggtttatctggtaaaaactacggtcgtgtagtttacgaaggtttaaaaggtggtttagacttcttaaaagatgatgaaaatattaactctcaaccattcatgcgttggagagaacgtttcttatactgtatggaaggtattaaccgtgctgctgcagctacaggtgaagtaaaaggttcatacttaaacatcactgctggtacaatggaagaagtttacaaacgtgctgagtacggtaaagctgttggttctatagttgtaatgattgacttagttatgggttacacagcaattcaaagtgctgctatttgggctcgtgaaaacgatatgattttacacttacaccgtgcaggtaactcaacttatgcgcgtcaaaaaaatcatggtattaacttccgtgttatttgtaaatggatgcgtatgtctggtgtagaccatatccacgctggtannnnnnnnnnnnnnnnnnnnnnnnnnnnnnnnnnnnnnnnnnnnnnnnnnnnnnnnnnnnnnnnnnnnnnnnnnnnnnnnnnnnnnnnnnnnnnnnnnnnnnnnnnnnnnnnnnnnnnnnnnnnnnnnnnnnnngacaataaataacaatgccgggcc-tttcaggtctggcacttggaatgagaacaactcaaaccacttatcgaggatcaattggagggcaagtctggtgccagcagccgcggtaattccagctccaatagcgtatattaaagttgttgcagttaaaaagct-cgtagttggatttgtgggggtgcctc-tggtcc---attttggtgccgtgaggaaccgccatccttgggtggaacctgtgtggcattaggttgtcgtgcaggggatgctcatcatttactg-tgaaaaaatcagcgcgttcaaagcaggcttatgccattgaatgtattagcatggaataataagataggaccttggtactattttgttggtttgcgcaccgaggtaatgattaatagggacagttgggggtattcgtattccattgtcagaggtgaaattcttggatttctggaagacgaacgactgcgaaagcatttaccaaggatgttttcattaatcaagaacgaaagttaggggatcgaagatgattagataccatcgtagtcttaaccataaactatgccgacaagggattggtggggttccgtaatgtctccatcagcacctt
#Placoneis_elginensis_TCC499_KT072914


0
nnnnnnnnnnnnnnnnnnnnnnnnnnnnnnnnnnnnnnnnnnnnnnnnnnnnnnnnnnnnnnnnnnnnnnnnnnnnnnnnnnnncttgcattattccgtattacaccacaaccaggtgtggatccagtagaagctgctgcagctgtagctggtgaatcttcaacagcaacatggacagttgtatggacggatttattaacagcttgtgatcgttaccgtgctaaagcgtaccgagtagatccagttccaaatacaacagaccaattcttcgcttttatcgcatatgaatgtgatttattcgaagaaggttcattagctaacttaactgcgtctatcattggtaacgtattcggtttcaaagccgtttctgcattacgtttagaagatatgcgtattcctcactcatacttaaaaacattccaaggtcctgcgactggtattgttgtagagcgtgagcgtttaaataaatacggtgcgccattattaggtgcaacagtaaaaccaaaattaggtttatctggtaaaaactacggtcgtgtagtttacgaaggtttaaaaggtggtttagacttcttaaaagatgacgaaaatattaactctcaaccattcatgcgttggagagaacgtttcttatactgtatggaaggtattaaccgtgcagcagcagctacaggtgaagttaaaggttcatacttaaacatcactgctggtacaatggaagaagtttacaaacgtgctgagtacggtaaagctgttggttctgtaattgtaatgattgacttagttatgggttatacagcaattcaaagtgctgctatttgggctcgtgaaaacgatatgattttacatttacaccgtgcaggtaattcaacttatgcgcgtcaaaaannnnnnnnnnnnnnnnnnnnnnnnnnnnnnnnnnnnnnnnnnnnnnnnnnnnnnnnnnnnnnnnnnnnnnnnnnnnnnnnnnnnnnnnnnnnnnnnnnnnnnnnnnnnnnnnnnnnnnnnnnnnnnnnnnnnnnnnnnnnnnnnnnnnnnnnnnnnnnnnnnnnnnnnnnnnnnnnnnnnnnnnnnnnnnnnnnnnnnnnnnnnnnngacaataaataacaatgccgggcc-tttcaggtctggcacttggaatgagaacaactcaaaccacttatcgaggatcaattggagggcaagtctggtgccagcagccgcggtaattccagctccaatagcgtatattaaagttgttgcagttaaaaagct-cgtagttggatttgtgggggtgcctc-tggtcc---attttggtgccgtgagggaccgccatccttgggtggaacctgtgtggcattaggttgtcgtgcaggggatgctcatcatttactg-tgaaaaaatcagcgcgttcaaagcaggcttatgccgttgaatgtattagcatggaataataagataggaccttggtactattttgttggtttgcgcaccgaggtaatgattaatagggacagttgggggtattcgtattccattgtcagaggtgaaattcttggatttctggaagacgaacgactgcgaaagcatttaccaaggatgttttcattaatcaagaacgaaagttaggggatcgaagatgattagataccatcgtagtcttaaccataaactatgccgacaagggattggtggggttccgtaatgtccccatcagcacctt
#Placoneis_elginensis_UTEX_FD416_HQ912471


0
agtgaccgttacgaatctggtgtaatcccttacgctaaaatgggttactgggatgcttcatacgcagtaaaaactactgacgttcttgcattattccgtattacaccacaaccaggtgtggatccagtagaagctgctgcagctgtagctggtgaatcttcaacagcaacatggacagttgtatggacggatttattaacagcttgtgatcgttaccgtgctaaagcttaccgagtagatccagttccaaatacaacagaccaattcttcgcttttatcgcatatgaatgtgatttattcgaagaaggttcattagctaacttaactgcatctatcattggtaacgtattcggtttcaaagccgtttctgcattacgtttagaagatatgcgtattcctcactcatacttaaaaacattccaaggtcctgctactggtattattgtagaacgtgagcgtttaaataaatacggtgcaccattattaggtgcaacagtaaaaccaaaattaggtttatctggtaaaaactacggtcgtgtagtttacgaaggtttaaaaggtggtttagacttcttaaaagatgatgagaatattaactctcaaccattcatgcgttggagagaacgtttcttatactgtatggaaggtattaaccgtgctgctgcagctacaggtgaagttaaaggttcatacttaaacatcactgctggtacaatggaagaagtttacaaacgtgctgagtacggtaaagctgttggttctatcattgtaatgattgacttagttatgggttacacagcaattcaaagtgctgctatttgggctcgtgacaacgatatgcttttacacttacaccgtgcaggtaactcaacttatgcgcgtcaaaaaaatcatggtattaacttccgtgttatttgtaaatggatgcgtatgtcgggtgtagaccatatccacgctggtacagttgttggtaaattagaaggtgatcctttaatgattaaaggtttctacgatactttacgtttaacaaacttagacgttaacttaccttatggtattttcttcgaaatgacatgggctagtttacgtaaatgtgacaataaataacaatgccgggcc-cttcgggtctggcacttggaatgagaacaactcaaaccacttatcgaggatcaattggagggcaagtctggtgccagcagccgcggtaattccagctccaatagcgtatattaaagttgttgcagttaaaaagct-cgtagttggatttgtgggggaacctc-tggccc---attttggtgccgtgagggaccgccatccttgggtggagcctgtgtggcattaggttgtcgtgcaggggatgcccatcatttactg-tgaaaaaatcagcgcgttcaaagcaggcttatgccattgaatgtattagcatggaataataagataggaccttggcactattttgttggtttgcgcaccgaggtaatgattaatagggacagttgggggtattcgtattccattgtcagaggtgaaattcttggatttctggaagacgaactactgcgaaagcatttaccaaggatgttttcattaatcaagaacgaaagttaggggatcgaagatgattagataccatcgtagtcttaaccataaactatgccgacaagggattggtggggttccgtaatgtctccatcagcacctt
#Placoneis_hambergii_AT-160Gel09_AM710497


0
nnnnnnnnnnnnnnnnnnnnnnnnnnnnnnnnnnnnnnnnnnnnnnnnnnnnnnnnnnnnnnnnnnnnnnnnnnnnnnnnnnnnnnnnnnnnnnnnnnnnnnnnnnnnnnnnnnnnnnnnnnnnnnnnnnnnnnnnnnnnnnnnnnnnnnnnnnnnnnnnnnnnnnnnnnnnnnnnnnnnnnnnnnnnnnnnnnnnnnnnnnnnnnnnnnnnnnnnnnnnnnnnnnnnnnnnnnnnnnnnnnnnnnnnaaatacaacagatc-attcttcgcttttattgcatatgaatgtgatttattcgaagaaggttcattagctaacttaactgcctctatcattggtaacgtattcggtttcaaagctgtttctgcattacgtttagaagatatgcgtattcctcattcatatttaaaaacattccaaggtcctgcaactggtattattgtagaacgtgagcgtttaaacaaatacggtgcgccattattaggtgctacagtaaaaccaaaattaggtttatctggtaaaaactacggtcgtgtagtttacgaaggtttaaaaggtggtttagacttcttaaaagatgacgaaaacattaactcacaaccatttatgcgttggagagagcgtttcttatactgtatggaaggtattaatcgtgctgctgctgctacaggtgaagttaaaggttcatacttaaacattactgctggtacaatggaagaagtttacaaacgtgctgaatatggtaaagcagttggctctatagttgtaatgattgacttagttatgggttacacagcaattcaaagtgctgctatttgggctcgtgacaatgacatgcttttacacttacaccgtgcaggtaactcaacttacgctcgtcaaaaaaatcatggtattaacttccgtgttatttgtaaatggatgcgtatgtctggtgtagaccatatccatgctggtannnnnnnnnnnnnnnnnnnnnnnnnnnnnnnnnnnnnnnnnnnnnnnnnnnnnnnnnnnnnnnnnnnnnnnnnnnnnnnnnnnnnnnnnnnnnnnnnnnnnnnnnnnnnnnnnnnnnnnnnnnnnnnnnnnnnngacaataaataacaatgccgggcg-tttcacgtctggcacttggaatgagaacaactcaaaccacttatc-aggatcaattggagggcaagtctggtgccagcagccgcggtaattccagctccaatagcgtatattaaagttgttgcagttaaaaagct-cgtagttggatttgtggcggccccgg-ctggcc--cattttggtgctggtcgggggtgccatccttgggtggatcctgtgtggcattaggttgtcgcgcaggggatgcccatcatttactg-tgaaaaaatcagcgcgttcaaagcaggcttacgccattgaatgtattagcatggaataataagataggaccttggtactattttgttggtttgcgcaccgaggtaatgattaatagggacagttgggggtattcgtattccattgtcagaggtgaaattcttggatttctggaagacgaactactgcgaaagcatttaccaaggatgttttcattaatcaagaacgaaagttaggggatcgaagatgattagataccatcgtagtcttaaccataaactatgccgacaagggattggtggggttccgtaatgtctccatcagcacctt
#Placoneis_minor_B037_KU052347


0
nnnnnnnnnnnnnnnnnnnnnnnnnnnnnnnnnnnnnnnnnnggttactgggatgcatcatacgcagtaaaaacgactgacgttcttgcattattccgtattacaccgcaaccaggtgtggatccagtagaagctgctgcagctgtagctggtgaatcttcaacagcaacatggacagttgtatggacagatttattaacagcttgtgatcgttatcgagctaaagcgtaccgtgtagatccagttccaaatacaacagatgtatacttcgcttttatcgcatatgaatgtgatttattcgaagaaggttcattagctaacttaacagcgtctatcattggtaacgtatttggtttcaaagccatttctgcattacgtttagaagatatgcgtattcctcactcatacttaaaaacattccaaggtcctgcgactggtattattgtagaacgtgagcgtttaaacaaatacggtgctccattattaggtgcaacagtaaaaccaaaattaggtttatctggtaaaaactacggtcgtgtagtttacgaaggtttaaaaggtggtttagacttcttaaaagatgatgaaaacattaactctcaaccatttatgcgtnnnnnnnnnnnnnnnnnnnnnnnnnnnnnnnnnnnnnnnnnnnnnnnnnnnnnnnnnnnnnnnnnnnnnnnnnnnnnnnnnnnnnnnnnnnnnnnnnnnnnnnnnnnnnnnnnnnnnnnnnnnnnnnnnnnnnnnnnnnnnnnnnnnnnnnnnnnnnnnnnnnnnnnnnnnnnnnnnnnnnnnnnnnnnnnnnnnnnnnnnnnnnnnnnnnnnnnnnnnnnnnnnnnnnnnnnnnnnnnnnnnnnnnnnnnnnnnnnnnnnnnnnnnnnnnnnnnnnnnnnnnnnnnnnnnnnnnnnnnnnnnnnnnnnnnnnnnnnnnnnnnnnnnnnnnnnnnnnnnnnnnnnnnnnnnnnnnnnnnnnnnnnnnnnnnnnnnnnnnnnnnnnnnnnnnnnnnnnnnnnnnnnnnnnnnnnnnnnnnnnnnnnnnnnnnnnnnnnnnnnnnnnnnnnnnnnnnnnnnnnnnnnnnnnnnnnnnnnnnnnnnnnnnnnnnnnnnnnnnnnnnn-nnnnnnnnnnnnnnnnnnnnnnnnnnnnnnnnnnnnnnnnnnnnnnnnnnnnnnnnnnnnnnnnnnnnnnnnnnnnnnnnnnnnnnnnattccagctccaatagcgtatattaaagttgttgcagttaaaaagct-cgtagttggatttgtggtggggtctt-tggtgc---acttttgtaccgtaagaccccgccatccttgggtggaacctgtgtggcattaggttgtcgtgcaggggatgctcatcatttactg-tgaaaaaatcagcgcgttcaaagcaggcttatgccattgaatgtattagcatggaataataagataggaccttggtactattttgttggtttgcgcaccgaggtaatgattaatagggacagttgggggtattcgtattccattgtcagaggtgaaattcttggatttctggaagacgaactactgcgaaagcatttaccaaggatgttttcattaatcaagaacgaaagttaggggatcgaagatgattagataccatcgtagtnnnnnnnnnnnnnnnnnnnnnnnnnnnnnnnnnnnnnnnnnnnnnnnnnnnnnnnnnnnnnnn
#Placoneis_sp._AT-220.09_AM710481


0
nnnnnnnnnnnnnnnnnnnnnnnnnnnnnnnnnnnnnnnnnnnnnnnnnnnnnnnnnnnnnnnnnnnnnnnnnnnnnnnnnnnnnnnnnnnnnnnnnnnnnnnnnnnnnnnnnnnnnnnnnnnnnnnnnnnnnnnnnnnnnnnnnnnnnnnnnnnnnnnnnnnnnnnnnnnnnnnnnnnnnnnnnnnnnnnnnnnnnnnnnnnnnnnnnnnnnnnnnnnnnnnnnnnnnnnnnnnnnnnnnnnnnnnnaaatacaacagatc-attcttcgctttcattgcatatgaatgtgatttatttgaagaaggttcattagctaacttaactgcgtctatcattggtaacgtatttggtttcaaagccgtttctgcattacgtttagaagatatgcgtattcctcactcatacttaaaaacattccaaggtccagcaactggtattattgtagagcgtgaacgtttaaacaaatacggtgctcctttattaggtgcaacagtaaaaccaaaattaggtttatctggtaaaaactacggtcgtgtagtttacgaaggtttaaaaggtggtttagacttcttaaaagatgatgaaaacattaactcacaaccatttatgcgttggagagaacgtttcttatactgtatggaaggtattaaccgtgctgctgctgctacaggtgaagttaaaggttcatacttaaacatcactgctggtacaatggaagaagtttacaaacgtgctgaatacggtaaagctattggttcaatcgttgtaatgattgatttagtaatgggttacacagcaattcaaagtgctgcaatttgggctcgtgaaaatgatatgcttttacatttacaccgtgcaggtaactcaacttatgcacgtcaaaaaaatcatggtattaacttccgtgttatttgtaaatggatgcgtatgtctggtgtagatcatatccacgctggtannnnnnnnnnnnnnnnnnnnnnnnnnnnnnnnnnnnnnnnnnnnnnnnnnnnnnnnnnnnnnnnnnnnnnnnnnnnnnnnnnnnnnnnnnnnnnnnnnnnnnnnnnnnnnnnnnnnnnnnnnnnnnnnnnnnnngacaataaataacaatgccgggcc-tttcaggtctggcacttggaatgagaacaactcaaaccacttatcgaggatcaattggagggcaagtctggtgccagcagccgcggtaattccagctccaatagcgtatattaaagttgttgcagttaaaaagct-cgtagttggatttgtggcggtgcctg-tggtcc--atttttggtacctgtaggcaccgtcatccttgggtggaagctgcatggcattaggttgtcgtgcaggggatgctcatcatttactg-tgaaaaaatcagcgcgttcaaagcaggcttatgccattgaatgtattagcatggaataataagataggaccttggtactattttgttggtttgcgcaccgaggtaatgattaatagggacagttgggggtattcgtattccattgtcagaggtgaaattcttggatttctggaagacgaaccactgcgaaagcatttaccaaggatgttttcattaatcaagaacgaaagttaggggatcgaagatgattagataccatcgtagtcttaaccataaactatgccgacaagggattggtggggtttcgtaatgtctccatcagcacctt
#Placoneis_sp._WJS-2015a_VN364_KU052348


0
nnnnnnnnnnnnnnnnnnnnnnnnnnnnnnnnnnnnnnnnnnggttactgggatgcttcatacgcagtaaaaactactgacgttcttgcattattccgtattacaccacaaccaggtgtggatccagtagaagctgctgcagctgtagctggtgaatcttcaacagcaacatggacagttgtatggacggatttattaacagcttgtgatcgttaccgtgctaaagcttaccgcgtagatccagttccaaatacaacagaccaatactttgcttttatcgcatatgaatgtgatttattcgaagaaggttcattagctaacttaactgcatctatcattggtaacgtattcggttttaaagccgtttctgcattacgtttagaagatatgcgtattcctcactcatacttaaaaacattccaaggtcctgctacgggtattgttgtagaacgtgagcgcttaaataaatacggtgcaccattattaggtgcaacagtaaaaccaaaattaggtttatctggtaaaaactacggtcgtgtagtttacgaaggtttaaaaggtggtttagacttcttaaaagatgatgaaaacattaactctcaaccattcatgcgttannnnnnnnnnnnnnnnnnnnnnnnnnnnnnnnnnnnnnnnnnnnnnnnnnnnnnnnnnnnnnnnnnnnnnnnnnnnnnnnnnnnnnnnnnnnnnnnnnnnnnnnnnnnnnnnnnnnnnnnnnnnnnnnnnnnnnnnnnnnnnnnnnnnnnnnnnnnnnnnnnnnnnnnnnnnnnnnnnnnnnnnnnnnnnnnnnnnnnnnnnnnnnnnnnnnnnnnnnnnnnnnnnnnnnnnnnnnnnnnnnnnnnnnnnnnnnnnnnnnnnnnnnnnnnnnnnnnnnnnnnnnnnnnnnnnnnnnnnnnnnnnnnnnnnnnnnnnnnnnnnnnnnnnnnnnnnnnnnnnnnnnnnnnnnnnnnnnnnnnnnnnnnnnnnnnnnnnnnnnnnnnnnnnnnnnnnnnnnnnnnnnnnnnnnnnnnnnnnnnnnnnnnnnnnnnnnnnnnnnnnnnnnnnnnnnnnnnnnnnnnnnnnnnnnnnnnnnnnnnnnnnnnnnnnnnnnnnnnnnnn-nnnnnnnnnnnnnnnnnnnnnnnnnnnnnnnnnnnnnnnnnnnnnnnnnnnnnnnnnnnnnnnnnnnnnnnnnnnnnnnnnnnnnnnnattccagctccaatagcgtatattaaagttgttgcagttaaaaagataaatagttggatttgtgggggagcctc-tggtcc---attttggttctaggaggtaccgccatccttgggtggaacctgtgtggcattaggttgttgtgcaggggatgctcatcatttactg-tgaaaaaatcagtgcgttcaaagcaggcttacgccgttgaatgtattagcatggaataataagataggaccttggtactattttgttggtttgcgcaccgaggtaatggttaatagggacagttgggggtattcgtattccattgtcagaggtgaaattcttggatttctggaagacgaactactgcgaaagcatttaccaaggatgttttcttttatcaagaacaaaagttaggggatcgaagatgattagataccatcgtagtcgtcnnnnnnnnnnnnnnnnnnnnnnnnnnnnnnnnnnnnnnnnnnnnnnnnnnnnnnnnnnn
#Placoneis_subundulata_VN1199


0
nnnnnnnnnnnnnnnnnnnnnnnnnnnnnnnnnnnnnnnnnnnnnnnnnnnnnnnnnnnnnnnnnnnnnnnnnnnnnnnnnnnnnnnnnnnnnnnnnnnnnnnnnnnnnnnnnnnnnnnnnnnnnnnnnnnnnnnnnnnnnnnnnnnnnnnnnnnnnnnnnnnnnnnnnnnnnnnnnnnnnnnnnnnnnnnnnnnnnnnnnnnnnnnnnnnnnnnnnnnnnnnnnnnnnnnnnnnnnnnnnnnnnnnnnnnnnnnnnnnnnnnnnnnnnnnnnnnnnnnnnnnnnnnnnnnnnnnnnnnnnnnnnnnnnnnnnnnnnnnnnnnnnnnnnnnnnnnnnnnnnnnnnnnnnnnnnnnnnnnnnnnnnnnnnnnnnnnnnnttagaagatatgcgtattcctcattcatacttaaaaacattccaaggtcctgcaactggtatcattgtagaacgtgagcgtttaaacaaatacggtgctccattattaggtgctacagtaaaaccaaaattaggtttatctggtaaaaactacggtcgtgtagtttacgaaggtttaaaaggtggtttagacttcttaaaagatgacgaaaacattaactcacaaccattcatgcgttggagagagcgtttcttatactgtatggaaggtattaaccgtgcagcagcagctacaggtgaagttaaaggttcatacttaaacattactgctggtacaatggaagaagtgtacaaacgtgctgaatatggtaaagctgttggctctgtaatcgtaatgattgacttagttatgggttatacagcaattcaaagtgctgctgtttgggctcgtgaaaatgatatgttattacacttacaccgtgctggtaactcaacttacgcgcgtcaaaaaaatcatggtatcaacttccgtgttatttgtaaatggatgcgtatgtctggtgtagatcatattcacgctggtacagttgttggtaaattagaaggtgatcctttaatgattaaaggtttctatgatactttacgtttaacaaacttagatgttaacttaccatacggtattttctttgaaatgacatgggctagtttacgtaaatgtnnnnnnnnnnnnnnnnnnnnnnnn-nnnnnnnnnnnnnnnnnnnnnnnnnnnnnnnnnnnnnnnnnnnnnnnnnnnnnnnnnnnnnnnnnnnnnnnnnnnnnnnnnnnnnnnnnnnnnnnnnnnnnnnnnnnnnnnnnnnnnnnnnnnnnnnnnnnnnnn-nnnnnnnnnnnnnnnnnnnnnnnntc-tggtcc----atttggatccgtgaggtgcgtccctccttgggtggagcttgtgtggcattaggttgtcgcgcaggggatgctcatcgtttactg-tgaaaaaatcagcgcgttcaaagcaggcttatgccgttgaatgtattagcatggaataataagataggaccttggtactattttgttggtttgcgcaccgaggtaatgattaatagggacagttgggggtattcgtattccattgtcagaggtgaaattcttggatttctggaagacgaactactgcgaaagcatttaccaaggatgttttcattaatcaagaacgaaagttaggggatcgaagatgattagataccatcgtagtcannnnnnnnnnnnnnnnnnnnnnnnnnnnnnnnnnnnnnnnnnnnnnnnnnnnnnnnnnnnn
#Qinia_hubeii_CBac2022123_rbcL


0
agtgaccgttacgaatctggtgtaatcccttacgctaaaatgggttactgggatgcttcatacgcagtaaaaactactgatgtgcttgcattattccgtattacaccacaaccaggtgtagatccagtagaagctgcggcagccgtagcaggtgaatcttcaacagcaacatggacagttgtatggactgatttattaacagcttgtgatcgttaccgtgctaaagcttaccgtgtagatccagttccaaacacaactgaccaatttttcgcttttatcgcatatgaatgtgatttatttgaagaaggttcattagctaacttaacagcatctatcattggtaacgtatttggttttaaagccgtttctgcattacgtttagaagatatgcgtattcctcactcatatttaaaaacattccaaggtcctgcgactggtatcatcgtagaacgtgagcgtttaaacaaatacggtgctcctttattaggtgcaacagtaaaacctaagttaggtttatctggtaaaaactacggtcgtgtagtttacgaaggtttaaaaggtggtttagactttttaaaagatgatgaaaacattaactcacaaccatttatgcgttggagagaacgtttcctatactgtatggaaggtattaaccgtgctgctgccgctacaggtgaagttaaaggttcatacttaaatattactgctggaacaatggaagaagtttacaaacgtgctgagtacggtaaagctgttggttctgttgtagtaatgatcgatttagttatgggttacacagcaattcaaagtgctgctatttgggctcgtgataatgattgtatcttacacttacaccgtgcaggtnnnnnnnnnnnnnnnnnnnnnnnnnnnnnnnnnnnnnnnnnnnnnnnnnnnnnnnnnnnnnnnnnnnnnnnnnnnnnnnnnnnnnnnnnnnnnnnnnnnnnnnnnnnnnnnnnnnnnnnnnnnnnnnnnnnnnnnnnnnnnnnnnnnnnnnnnnnnnnnnnnnnnnnnnnnnnnnnnnnnnnnnnnnnnnnnnnnnnnnnnnnnnnnnnnnnnnnnnnnnnnnnnnnnnnngacaataaataacaatgccgagcc-tttcaggtttggcacttggaatgagtacaactcaaaccacttaacgaggatcaattggagggcaagtctggtgccagcagccgcggtaattccagctccaatagcgtatattaaagttgttgcagttaaaaagct-cgtagttggatgtgtgtcggttgtag-gatccc---atctttggtttcctacgaaccggcatctgtaggtggaattagtgtggcattaggttgtcatgttgaggatacctaccatttactg-tgaaaaaatcagcgcgttcaaagcaggcttatgccattgaatgtattagcatggaataataagataggaccgtggtactattttgttggtttgcgcaccaaggtaatgattaatagggactgtcgggggtattcgtattccattgtcagaggtgaaattcttggatttctggaagacgcactactgcgaaagcatttaccaaggatgttttcattaatcaagaacgaaagttaggggatcgaagatgattagataccatcgtagtcttaaccataaactatgccgacaagggattggtggggttccgtaatgtctccatcagcacctt
#Qinia_hubeii_CBac2022142_rbcL


0
agtgaccgttacgaatctggtgtaatcccttacgctaaaatgggttactgggatgcttcatacgcagtaaaaactactgatgtgcttgcattattccgtattacaccacaaccaggtgtagatccagtagaagctgcggcagccgtagcaggtgaatcttcaacagcaacatggacagttgtatggactgatttattaacagcttgtgatcgttaccgtgctaaagcttaccgtgtagatccagttccaaacacaactgaccaatttttcgcttttatcgcatatgaatgtgatttatttgaagaaggttcattagctaacttaacagcatctatcattggtaacgtatttggttttaaagccgtttctgcattacgtttagaagatatgcgtattcctcactcatatttaaaaacattccaaggtcctgcgactggtatcatcgtagaacgtgagcgtttaaacaaatacggtgctcctttattaggtgcaacagtaaaacctaagttaggtttatctggtaaaaactacggtcgtgtagtttacgaaggtttaaaaggtggtttagactttttaaaagatgatgaaaacattaactcacaaccatttatgcgttggagagaacgtttcctatactgtatggaaggtattaaccgtgctgctgccgctacaggtgaagttaaaggttcatacttaaatattactgctggaacaatggaagaagtttacaaacgtgctgagtacggtaaagctgttggttctgttgtagtaatgatcgatttagttatgggttacacagcaattcaaagtgctgctatttgggctcgtgataatgattgtatcttacacttacaccgtgcaggtaactcaacatatgctcgtcaaaagaatcacggtattaacttccgtgttatctgtaaatggatgcgtatgtctggtgtagatcatattcacgctggtacagttgttggtaaattagagggtgatcctttaatgattaaaggtttctacgatgttttacgattaacacacttagatgttaacttaccatacggtatcttcttcgaaatgacatgggctagtttacgtaaatgtgacaataaataacaatgccgagcc-tttcaggtttggcacttggaatgagtacaactcaaaccacttaacgaggatcaattggagggcaagtctggtgccagcagccgcggtaattccagctccaatagcgtatattaaagttgttgcagttaaaaagct-cgtagttggatgtgtgtcggttgtag-gatccc---atctttggtttcctacgaaccggcatctgtaggtggaattagtgtggcattaggttgtcatgttgaggatacctaccatttactg-tgaaaaaatcagcgcgttcaaagcaggcttatgccattgaatgtattagcatggaataataagataggaccgtggtactattttgttggtttgcgcaccaaggtaatgattaatagggactgtcgggggtattcgtattccattgtcagaggtgaaattcttggatttctggaagacgcactactgcgaaagcatttaccaaggatgttttcattaatcaagaacgaaagttaggggatcgaagatgattagataccatcgtagtcttaaccataaactatgccgacaagggattggtggggttccgtaatgtctccatcagcacctt
#Qinia_wuhanensis_CBac2022127_rbcL


0
agtgaccgttacgaatctggtgtaatcccttacgctaaaatgggttactgggatgcttcatacgcagtaaaaactactgatgttcttgcattattccgtattacaccacaaccaggtgtggatccagtagaagctgctgcagctgtagctggtgagtcttcaacagcaacatggacagttgtatggactgatttattaacagcttgtgatcgttaccgtgctaaagcttaccgtgtagatccagttccgaatacaacagatcaattctttgcttttattgcatatgaatgtgatttattcgaagaaggttcattagctaacttaacagcttctatcattggtaacgtatttggttttaaagccgtttctgcattacgtttagaagatatgcgtattcctcactcatatttaaaaacattccaaggtcctgcaactggtattattgtagaacgtgaacgtttaaacaaatacggtgcaccattattaggtgcaacagtaaaaccaaaattaggtttatctggtaaaaactacggtcgtgtagtttatgaaggtttaaaaggtggtttagacttcttaaaagatgatgaaaacattaactctcaaccatttatgcgttggagagagcgtttcttatactgtatggaaggtattaaccgtgcggctgctgctacaggtgaagttaaaggttcatacttaaacatcactgctggtacaatggaagaagtttacaaacgtgctgaatacggtaaagctgttggttctgtaatcgtaatgatcgacttagttatgggttacacagcaattcaaagtgctgctatctgggctcgtgaaaatgattgtattttacacttacaccgtgcaggtaactcaacttacgctnnnnnnnnnnnnnnnnnnnnnnnnnnnnnnnnnnnnnnnnnnnnnnnnnnnnnnnnnnnnnnnnnnnnnnnnnnnnnnnnnnnnnnnnnnnnnnnnnnnnnnnnnnnnnnnnnnnnnnnnnnnnnnnnnnnnnnnnnnnnnnnnnnnnnnnnnnnnnnnnnnnnnnnnnnnnnnnnnnnnnnnnnnnnnnnnnnnnnnnnnnnnnnnnnnnnnnnnnnnnnnnnnnnnnnnnnnnnnnnnnnnnnnnnnnnnnnnnnnnnnnnnnnnnnnnnnnnnnnnnnnnnnnnnnnnnnnnnnnnnnnnnnnnnnnnnnnnnnnnnnnnnnnnnnnnnnnnnnnnnnnnnnnnnnnnnnnnnnnnnnnnnnnnnnnnnnnnnnnnnnnnnnnnnnnnnnnnnnnnnnnnnnnnnnnnnnnnnnnnnnnnnnnnnnnnnnnnnnnnnnnnnnnnnnnnnnnnnnnnnnnnnnnnnnnnnnnnnnnnnnnnnnnnnnnnnnnnnnn-nnnnnnnnnnnnnnnnnnnnnnnnnnnnnnnnnnnnnnnnnnnnnnnnnnnnnnnnnnnnnnnnnnnnnnnnnnnnnnnnnnnnnnnnnnnnnnnnnnnnnnnnnnnnnnnnnnnnnnnnnnnnnnnnnnnnnnnnnnnnnnnnnnnnnnnnnnnnnnnnnnnnnnnnnnnnnnnnnnnnnnnnnnnnnnnnnnnnnnnnnnnnnnnnnnnnnnnnnnnnnnnnnnnnnnnnnnnnnnnnnnnnnnnnnnnnnnnnnnnnnnnnnnnnnnnnnnnnnnnnnnnnnnnnnnnnnnnnnnnnnnnnnnnnnnnnnnnnnnnnnnnnnnnn
#Reimeria_sinuata_TCC721_KT072947


0
nnnnnnnnnnnnnnnnnnnnnnnnnnnnnnnnnnnnnnnnnnnnnnnnnnnnnnnnnnnnnnnnnnnnnnnnnnnnnnnnnnnnctagcattattccgtattacaccacaaccaggtgtagatccagtagaagctgctgcagctgtagctggtgaatcttcaacagcgacatggacagttgtatggactgatttattaacagcttgtgatcgttaccgtgctaaagcttaccgtgtagatccagttccaagtacaacagatcaattcttcgctttcatcgcatacgaatgtgatttattcgaagaaggttcattagctaacttaacggcgtctatcattggtaacgtattcggtttcaaagccatttctgcattacgtttagaagatatgcgtattcctcactcatatttaaaaacattccaaggtcctgcaactggtattattgtagaacgtgagcgtttaaacaaatatggtgctcctttattaggtgctacagtaaaaccaaaattaggtttatctggtaaaaactacggtcgtgtagtttatgaaggtttaaaaggtggtttagacttcttaaaagatgatgaaaacattaactctcaaccattcatgcgttggagagagcgtttcctatactgtatggaaggtattaaccgtgctgcagctgctacaggtgaagttaaaggttcatacttaaacattactgctggtacaatggaagaagtgtacaaacgtgctgagtacgctaaagctgttggttctgtaatcgtaatgatcgatttagttatgggttacacagcaattcaaagttctgctatctgggctcgtgataacgatatgcttttacatttacaccgtgcaggtaactcaacttacgctcgtcaaaaannnnnnnnnnnnnnnnnnnnnnnnnnnnnnnnnnnnnnnnnnnnnnnnnnnnnnnnnnnnnnnnnnnnnnnnnnnnnnnnnnnnnnnnnnnnnnnnnnnnnnnnnnnnnnnnnnnnnnnnnnnnnnnnnnnnnnnnnnnnnnnnnnnnnnnnnnnnnnnnnnnnnnnnnnnnnnnnnnnnnnnnnnnnnnnnnnnnnnnnnnnnnnngacaataaataacaatgccgggcc-tttcaggtctggcacttggaatgagaacaactcaaaccacttatcgaggatcaattggagggcaagtctggtgccagcagccgcggtaattccagctccaatagcgtatattaaagttgttgcagttaaaaagct-cgtagttggatttgtggcgggttccg-cggtcc--ttttttggtaccaccggaatccgccatccttgggtggaatctgtgtggcattaggttgtcgcgcaggggatgcccatcatttactg-tgaaaaaatcagcgcgttcaaagcaggcttatgccgttgaatgtattagcatggaataataagataggaccttggtactattttgttggtttgcgcaccgaggtaatgattaatagggacagttgggggtattcgtattccattgtcagaggtgaaattcttggatttctggaagacgaactactgcgaaagcatttaccaaggatgttttcattaatcaagaacgaaagttaggggatcgaagatgattagataccatcgtagtcttaaccataaactatgccgacaagggattggtggggtttcgtaatgtccccatcagcacctt
#Reimeria_uniseriata_D161_010_LR742546


0
nnnnnnnnnnnnnaatctggtgtaatcccttacgctaaaatgggttactgggatgcttcatacgcagtaaaaactactgacgttcttgcattattccgtattacaccacaaccaggtgtggatccagtagaagctgctgcagctgtagctggtgagtcttcaacagcaacatggacagttgtatggactgatttattaacagcgtgtgatcgttaccgtgcgaaagcttaccgtgtagatccagttccaaatacaacagaccaattcttcgctttcatcgcatacgaatgtgatttatttgaagaaggttcattagctaacatcacagcttctatcattggtaacgtattcggtttcaaagccgtttctgcattacgtttagaagatatgcgtattcctcactcatacttaaaaacattccaaggtcctgcaactggtattattgtagaacgtgagcgtttaaacaaatatggtgctccattattaggtgctacagtaaaaccaaaattaggtttatctggtaaaaactacggtcgtgtagtttatgaaggtttaaaaggtggtttagacttcttaaaagatgacgaaaacattaactctcaaccatttatgcgttggagagaacgtttcttaaactgtatggaaggtattaaccgtgctgcagctgctacaggtgaagttaaaggttcatacttaaacattactgctggtacaatggaagaagtgtacaaacgtgctgagtacgctaaagctgttggttctgtaatcgtaatgatcgatttagttatgggttacacagcaattcaaagtgctgctatctgggctcgtgataacgatttaattttacacttacaccgtgcaggtaactcaacttacgctcgtcaaaaaaatcatggtattaacttccgtgttatttgtaaatggatgcgtatgtcaggtgtagatcatatccacgctggtacagttgttggtaaattagaaggtgatcctttaatgattnnnnnnnnnnnnnnnnnnnnnnnnnnnnnnnnnnnnnnnnnnnnnnnnnnnnnnnnnnnnnnnnnnnnnnnnnnnnnnnnnnnnnnnnnnnnnnnnnnnnnnnnnnnnnnnnnnnnnnnn-nnnnnnnnnnnnnnnnnnnnnnnnnnnnnnnnnnnnnnnnnnnnnnnnnnnnnnnnnnnnnnnnnnnnnnnnnnnnnnnnnngccagtattccagctccaatagcgtatattaaagttgttgcagttaaaaagct-cgtagttggatttgtggtggttactg-aggtcc--acttttggtaccaacagtaaccgccatccttgggtggaatctgtgtggcattaggttgtcgcgcaggggatgcccatcatttactg-tgaaaaaatcagcgcgttcaaagcaggcttatgccgttgaatgtattagcatggaataataagataggaccttggtactattttgttggtttgcgcaccgaggtaatgattaatagggacagttgggggtattcgtattccattgtcagaggtgaaattcttggatttctggaagacgaactactgcgaaagcatttaccaaggatgttttcattaatcaagaacgaaagttaggggatcgaagatgattagataccatcgtagtcgtcatnnnnnnnnnnnnnnnnnnnnnnnnnnnnnnnnnnnnnnnnnnnnnnnnnnnnnnnnn
#Rhopalodia_contorta_L1299_HQ912392


0
agtgaccgttacgaatctggtgtaatcccttacgctaaaatgggttactgggatgctgcatatgcagtaaaaaatactgacgttcttgctttattccgtattacaccacaaccaggtgtagatccagtagaagctgctgcagctgtagctggtgaatcttcaactgctacatggacagtagtatggactgatttattaacagcttgtgaccgttaccgtgctaaagcttaccgtgtagatccagttccaaatacaactgatcaatattttgcatttattgcttatgaatgtgatttatttgaagaaggttctttagctaacttaacagcttctatcattggtaacgtattcggtttcaaagccgtatctgctttacgtttagaagatatgcgtattcctcactcttatttaaaaacattccaaggtccagcaacaggtgttgttgtagaacgtgaacgtttaaacaaatacggtactccattattaggtgcaactgtaaaaccaaaattaggtttatcaggtaaaaactatggtcgtgtagtatatgaaggtttaaaaggtggcttagacttcttaaaagatgatgaaaacattaactcacaaccatttatgcgttggagagaacgtttcttaaattgtatggaaggtattaaccgtgcatgttcagcaacaggtgaagtaaaaggttcttacttaaacgttactgctggtacaatggaagaagtttacaaacgtgctgaatatgctaagtctgtaggttctatcattattatgatcgacttagttatgggatacacagcaattcaatcaattgcactttggtctcgtgacaacgatatgcttttacatttacaccgtgcaggtaactctacatatgcacgtcaaaaaaatcatggtattaacttccgtgtaatttgtaaatggatgcgtatgtcaggtgtagatcatattcacgctggtactgttgtaggtaaattagaaggtgatcctttaatgattagaggtttctacgatactttattattaacaaaattagatgttaatttaccatatggtatcttcttcgaaatgacatgggcaagtttacgtaaatgtgacaataaataacaatgccgggcctttctaggtctggcaattggaatgagaacaatttaaatcccttatcgaggatcaattggagggcaagtctggtgccagcagccgcggtaattccagctccaatagcgtatattaaagttgttgcagttaaaaagct-cgtagttggatttgtggtctgctgtg-atgtcc---atactggtacgttcacgggagatcatccttgggtggaacctgcgtggcattaggttgtcgtgcatgggatacctaacgtttactg-tgaaaaaattagagtgttcaaagcaggcttaggctgttgaatatattagcatggaataatgaaataggaccttggtgctattttgttggtttgcgcactgaggtaatgattaacagggacagttgggggtattcgtattccattgtcagaggtgaaattcttggatttctggaagacgaactactgcgaaagcatttaccaaggatgttttcattaatcaagaacgaaagttaggggatcgaagatgattagataccatcgtagtcttaaccataaactatgccaacaagggattgacggggtttcgttacgtctccgtcagcacctt
#Rhopalodia_gibba_CH155_HQ912393


0
agtgaccgttacgaatctggtgtaatcccttacgctaaaatgggttactgggatgcttcatatgcagtaaaaaatactgacgttcttgctttattccgtattacaccacaaccaggtgtagatccagtagaagctgcagcagctgtagctggtgaatcttcaactgctacatggacagtagtatggactgatttattaacagcttgtgaccgttaccgtgctaaagcttaccgtgtagatccagttccaaacacaactgatcaatactttgcatttattgcttatgaatgtgatttatttgaagaaggttctttagctaacttaacagcttctatcattggtaacgtattcggtttcaaagccgtatctgctttacgtttagaagatatgcgtattcctcactcttacttaaaaacattccaaggtccagcgacaggtgttattgtagaacgtgagcgtttaaacaaatacggtactccattattaggtgcaactgtaaaaccaaaactaggtttatcaggtaaaaactatggtcgtgtagtttatgaaggtttaaaaggtggtttagacttcttaaaagatgatgaaaacattaactcacaaccatttatgcgttggagagagcgtttcttaaactgtatggaaggtattaaccgtgcatgttcagcaacaggtgaagtaaaaggttcttacttaaacgttactgctggtacaatggaagaagtttacaaacgtgctgaatatgctaagtctgtaggttctatcattattatgatcgatttagttatgggctatacagcaattcaatcaattgcactttggtctcgtgacaacgatatgcttttacatttacaccgtgcaggtaactctacatatgcacgtcaaaaaaatcatggtattaacttccgtgtaatttgtaaatggatgcgtatgtcaggtgtagatcatattcacgctggtactgttgtaggtaaattagaaggtgatcctttaatgattaaaggtttctacgatactttattattaacaaaattagatgttaatttaccatatggtatcttcttcgaaatgacatgggcaagtttacgtaaatgtgacaataaataacaatgctgggcctttctaggtctggcaattggaatgagaacaatttaaatcccttattgaggatccattggagggcaagtctggtgccagcagccgcggtaattccagctccaatagcgtatattaaagttgttgcagttaaaaagct-cgtagttggatttgtgttctgccgtg-atgtcc---aaattggtacgttcgcgggagagcatccttgggtggaacctgcgtggcattaggttgtcgtgcaggggatgctcatcgtttactg-tgaaaaaattagagtgttcaaagcaggcttaggctgttgaatatattagcatggaataatgagataggaccttggtactattttgttggtttgcgcaccgaggtaatgattaacagggacagttgggggtattcgtattccattgtcagaggtgaaattcttggatttctggaagacgaactactgcgaaagcatttaccaaggatgttttcattaatcaagaacgaaagttaggggatcgaagatgattagataccatcgtagtcttaaccataaactatgccaacaagggattgacggggtttcgttacgtctccgtcagcacctt
