# Supplementary material for: Molecular and morphological investigations of two new species in Qinia and Cymbella (Bacillariophyceae: Cymbellales) from China
Source: PLoS One. 2024 Dec 13;19(12):e0314880. doi: 10.1371/journal.pone.0314880 (PMC11642966; doi:10.1371/journal.pone.0314880)
Supplement: S2 Appendix — (TXT) [file pone.0314880.s002.txt]

#NEXUS
begin taxa;
	dimensions ntax=98;
	taxlabels
	020_Placoneis_elginensis_UTEX_FD416_HQ912471
	021_Placoneis_abiskoensis_FD363_KJ011850
	022_Placoneis_clementis_FD419_KJ011851
	023_Encyonema_triangulum_2vii091_KJ011828
	024_Encyonema_silesacum_TCC678_KF959648
	025_Encyonema_macedonicum_CH011_KJ011821
	'026_Gomphonema_subclavatum_var._mexicanum_FD108_KJ011849'
	027_Gomphonema_parvulum_UTEX_FD241_HQ912459
	028_Gomphonema_carolinense_FD285_KJ011837
	029_Gomphonema_affine_UTEX_FD173_HQ912472
	049_Didymosphenia_geminata_B40_KJ011820
	050_Didymosphenia_dentata_B547_KJ011818
	051_Cymbella_stuxbergii_B63_KJ011810
	072_Rhopalodia_contorta_L1299_HQ912392
	073_Rhopalodia_gibba_CH155_HQ912393
	074_Epithemia_argus_CH211_HQ912394
	075_Epithemia_sorex_CH148_HQ912395
	076_Epithemia_turgida_CH154_HQ912396
	201_Gomphonema_pumilum_TCC536_KC736599
	202_Gomphonema_angustatum_FD434_KJ011835
	203_Gomphonema_brebissonii_FD373_KJ011836
	204_Gomphonema_dichotomum_FD288_KJ011838
	205_Gomphonema_gracile_FD65_KJ011839
	206_Gomphonema_intricatum_FD385_KJ011840
	207_Gomphonema_acuminatum_CH042_KJ011853
	'301_Placoneis_sp._WJS_2015a_VN364_KU052348'
	'302_Placoneis_sp._AT_220.09_AM710481'
	303_Placoneis_minor_B037_KU052347
	304_Placoneis_hambergii_AT_160Gel09_AM710497
	305_Placoneis_elginensis_TCC499_KT072914
	307_Placoneis_elginensis_AT_160Gel18_AM710459
	308_Paraplaconeis_kornevae_B033_KU052346
	309_Geissleria_decussis_FD50_KJ011830
	401_Encyonema_ventricosum_Navi4_2_KU052340
	402_Encyonema_ventricosum_D36_014_KU052339
	'403_Encyonema_sp._WJS_2015c_VN373_KU052345'
	'404_Encyonema_sp._WJS_2015b_D17_013_KU052344'
	'405_Encyonema_sp._WJS_2015a_D17_050_KU052342'
	406_Encyonema_prostratum_CH226_KJ011827
	407_Encyonema_norvegica_FD342_KJ011826
	408_Encyonema_muelleri_16vi091B_KJ011825
	409_Encyonema_minutum_22vi092A_KJ011823
	410_Encyonema_caespitosum_D54_001_KU052337
	'411_Cymbopleura_sp._TN_2014_CH254_KJ011817'
	'412_Cymbopleura_sp._TN_2014_B37_KJ011816'
	'413_Cymbopleura_naviculiformis_AT_221.02_AM710471'
	414_Cymbopleura_naviculiformis_22vi092D_KJ011815
	415_Cymbopleura_inaequalis_CH332_KJ011814
	416_Cymbella_tumida_1vii097A_KJ011812
	417_Cymbella_proxima_22vi094A_KJ011808
	418_Cymbella_mexicana_CH031_KJ011807
	419_Cymbella_janischii_CH062_KJ011805
	420_Cymbella_helvetica_B457_KJ011804
	421_Cymbella_cistula_CH321_KJ011803
	422_Cymbella_bengalensis_27JZ05_7_KU052334
	423_Cymbella_aspera_CH423_KJ011799
	424_Cymbella_affinis_CH319_KJ011796
	'500_Cymbopleura_naviculiformis_AT_177.04__AM710464'
	501_Cymbella_lanceolata_AT_194Gel07_AM710493
	502_Encyonema_caespitosum_AT_214Gel03_AM710502
	503_Placoneis_constans_E3383_AY571752
	505_Cymbella_lanceolata_CH040_KJ011806
	506_Didymosphenia_geminata_CH058_KJ011819
	'507_Encyonopsis_sp._TN_2014_CH021_KJ011829'
	508_Gomphoneis_minuta_CH053_KJ011831
	'509_Gomphoneis_sp._TN_2014_29vi091A_KJ011832'
	511_Cymbopleura_subcuspidata_JAR89_H4Run12_KM999094
	512_Cymbopleura_subcuspidata_JAR79_D6Run13_KM999096
	513_Gomphoneis_minuta_TCC715_KT072946
	514_Reimeria_sinuata_TCC721_KT072947
	515_Gomphoneis_okunoi_Ak513_LC530728
	516_Reimeria_uniseriata_D161_010_LR742546
	517_Gomphonella_tegelensis_D221_Gt_MH137719
	518_Gomphonella_olivacea_D132_024_MK300904
	519_Gomphonella_acsiae_D140_007_MK300908
	520_Gomphonella_acsiae_D140_008b_MK300909
	521_Gomphonella_coxiae_D201_007_MK300910
	522_Gomphonella_olivacea_Sp14Gom3b_MK300911
	'523_Encyonopsis_sp._D170_008_MK300913'
	'524_Encyonopsis_sp._D158_006_MK300914'
	'525_Cymbopleura_sp._D213_001_MK300918'
	526_Encyonema_equalis_HYU_D031_MK576041
	527_Karthickia_verestigmata_MZ363619
	530_Qinia_hubeii_CBac2022123_rbcL[&!color=#ff3333]
	531_Qinia_hubeii_CBac2022142_rbcL[&!color=#ff3333]
	532_Qinia_wuhanensis_CBac2022127_rbcL[&!color=#ff3333]
	533_Cymbella_himalaspera_B271
	534_Cymbella_baicalaspera_B290_OP066548
	535_Cymbella_baicalaspera_B207_OP066547
	536_Cymbella_aspera_FD272_KJ011797
	537_Cymbella_aspera_B423_KJ011798
	B088_Geissleria_baicalosimilis
	B369_Geissleria_frolikhiensis
	B703_Placoneis_baicaloelginensis
	B708_Placoneis_baicaloelginensis
	VN1199_Placoneis_subundulata
	Vp57_Placoneis_asymmetricus
	Vp81_Placoneis_cattiensis
;
end;
begin trees;
	tree TREE1 = [&R] ((((((('412_Cymbopleura_sp._TN_2014_B37_KJ011816'[&length_range={0.0067433165011556795,0.3641395721598284},height_95%_HPD={0.0,2.7755575615628914E-17},length_95%_HPD={0.009815803067280963,0.022588048042757186},rate=1.0,length=0.01647489819437904,length_median=0.016272357334264586,height_median=1.3877787807814457E-17,height_range={0.0,1.7763568394002505E-15},height=2.033267612985…
end;
begin figtree;
	set appearance.backgroundColorAttribute="Default";
	set appearance.backgroundColour=#ffffff;
	set appearance.branchColorAttribute="User selection";
	set appearance.branchColorGradient=false;
	set appearance.branchLineWidth=1.0;
	set appearance.branchMinLineWidth=0.0;
	set appearance.branchWidthAttribute="Fixed";
	set appearance.foregroundColour=#000000;
	set appearance.hilightingGradient=false;
	set appearance.selectionColour=#2d3680;
	set branchLabels.colorAttribute="User selection";
	set branchLabels.displayAttribute="Branch times";
	set branchLabels.fontName="sansserif";
	set branchLabels.fontSize=8;
	set branchLabels.fontStyle=0;
	set branchLabels.isShown=false;
	set branchLabels.significantDigits=4;
	set layout.expansion=821;
	set layout.layoutType="RECTILINEAR";
	set layout.zoom=0;
	set legend.attribute="height";
	set legend.fontSize=10.0;
	set legend.isShown=false;
	set legend.significantDigits=4;
	set nodeBars.barWidth=4.0;
	set nodeBars.displayAttribute="height_95%_HPD";
	set nodeBars.isShown=false;
	set nodeLabels.colorAttribute="User selection";
	set nodeLabels.displayAttribute="posterior";
	set nodeLabels.fontName="sansserif";
	set nodeLabels.fontSize=13;
	set nodeLabels.fontStyle=0;
	set nodeLabels.isShown=true;
	set nodeLabels.significantDigits=2;
	set nodeShape.colourAttribute="User selection";
	set nodeShape.isShown=false;
	set nodeShape.minSize=10.0;
	set nodeShape.scaleType=Width;
	set nodeShape.shapeType=Circle;
	set nodeShape.size=4.0;
	set nodeShape.sizeAttribute="Fixed";
	set polarLayout.alignTipLabels=false;
	set polarLayout.angularRange=0;
	set polarLayout.rootAngle=0;
	set polarLayout.rootLength=100;
	set polarLayout.showRoot=true;
	set radialLayout.spread=0.0;
	set rectilinearLayout.alignTipLabels=false;
	set rectilinearLayout.curvature=0;
	set rectilinearLayout.rootLength=10000;
	set scale.offsetAge=0.0;
	set scale.rootAge=1.0;
	set scale.scaleFactor=1.0;
	set scale.scaleRoot=false;
	set scaleAxis.automaticScale=true;
	set scaleAxis.fontSize=8.0;
	set scaleAxis.isShown=false;
	set scaleAxis.lineWidth=1.0;
	set scaleAxis.majorTicks=1.0;
	set scaleAxis.origin=0.0;
	set scaleAxis.reverseAxis=false;
	set scaleAxis.showGrid=true;
	set scaleBar.automaticScale=true;
	set scaleBar.fontSize=10.0;
	set scaleBar.isShown=true;
	set scaleBar.lineWidth=1.0;
	set scaleBar.scaleRange=0.0;
	set tipLabels.colorAttribute="User selection";
	set tipLabels.displayAttribute="Names";
	set tipLabels.fontName="sansserif";
	set tipLabels.fontSize=14;
	set tipLabels.fontStyle=0;
	set tipLabels.isShown=true;
	set tipLabels.significantDigits=4;
	set trees.order=true;
	set trees.orderType="increasing";
	set trees.rooting=false;
	set trees.rootingType="User Selection";
	set trees.transform=true;
	set trees.transformType="cladogram";
end;
