# Supplementary material for: Molecular and morphological investigations of two new species in Qinia and Cymbella (Bacillariophyceae: Cymbellales) from China
Source: PLoS One. 2024 Dec 13;19(12):e0314880. doi: 10.1371/journal.pone.0314880 (PMC11642966; doi:10.1371/journal.pone.0314880)
Supplement: S3 Appendix — (TXT) [file pone.0314880.s003.txt]

#Cymbella_affinis_CH319_KJ011796


0
agtgaccgttacgaatctggtgtaatcccttacgctaaaatgggttactgggatgcttcatacgcagttaaaactactgacgttcttgcattattccgtattacaccacaaccaggtgtggatccagtagaagctgctgcagctgtagctggtgaatcttcaacagctacatggacagttgtatggactgatttattaacagcttgtgatcgttaccgtgcgaaagcttaccgtgtagatccagttccaaatacaacagatcaattcttcgctttcattgcatacgaatgtgatttattcgaagaaggttcattagctaacttaacagcgtctatcattggtaacgtgtttggtttcaaagccatttctgcattacgtttagaagatatgcgtattcctcactcatacttaaaaacattccaaggtcctgcaactggtattattgtagaacgtgaacgtttaaacaaatacggtgctcctttattaggtgctacagtaaaaccaaaattaggtttatctggtaaaaactacggtcgtgtagtttacgaaggtttaaaaggtggtttagacttcttaaaagatgatgaaaacattaactctcaaccattcatgcgttggagagagcgtttcttatactgtatggaaggtattaaccgtgcagcagcagctacaggtgaagttaaaggttcatacttaaacatcactgcaggtacaatggaagaagtttacaaacgtgcagaatacggtaaagctgtaggttctatcgttgtaatgatcgatttagttatgggttacacagcaattcaaagtgctgctctttgggctcgtgataacgattgtttattacacttacaccgtgcaggtaactcaacttatgctcgtcaaaaaaatcacggtattaacttccgtgttatttgtaaatggatgcgtatggctggtgttgaccatatccacgctggtacagttgtaggtaaattagaaggtgatcctttaatgattaaaggtttctacgatgtattaagattaacaaacttagatgttaacttaccatacggtgtcttcttcgaaatgacttgggctagtttacgtaaatgtgacaataaataacaatgctgaacc-ttacaggtttggcacttggaatgagtacaattcaaactacttaacaaggatcaattggagggcaagtctggtgccagcagccgcggtaattccagctccaatagcgtatattaaagttgttgcagttaaaaagct-cgtagttggatgtgtggcagttctca-aatttc------ttaggacgtttttgaactgccatctttgggtgaaaccaacgtggcattagtttgtcgtgttggtgattcccatcatttactg-tgaaaaaatcagtgcgttcaaagcaggcttatgccattgaatgtattagcatggaataatatgataggacctcggtactattttgttggtttgtgcaccaaggtaatgattaatagggatagttgggggtatttgtattccattgtcagaggtgaaattcttggatttttggaagacaaactactgcgaaagcatttaccaaggatgttttcattaatcaagaacgaaagttaggggatcgaagatgattagataccatcgtagtcttaaccataaactatgccaacaagggattggtggggtctcgtaatgagcccatcagcaccttactaagcggaggaaaagaaactaactaggatttccttagtaagggcgactgaagaggaaaaagctcaagatgtgaatcggtgctt---gcactgaattgtggtctgaaggcaagtgtgtt-tc--taatttggttaag-tctcttggaacagagtggacaacagggtgagacccccgtataccttactaaga-tagcacttgtcaacgagtcgagttgtttgggattgcagctcaaagagggtggtaaattccatctaaagctaaatattgttgagaaaccgatagcgaacaagtaccgtgagggaaagatgcaaagaactttgaaaagagagttaaagagtacctgaaattgccgaaatggaagcgaaggaaatcagtgtttgc-tacttcatattattctgtctgcttgcagtcaggacgctgtgg-att--gcatagttcccgtcatcgatgttgggtaaaattaccttacagtattctactgtttg---tggg-------------attacttgatgttgctgaa---tggggacaaaatggttttcttcttcccgtcttgaa
#Cymbella_aspera_CH423_KJ011799


0
agtgaccgttacgaatctggtgtaatcccttacgctaaaatgggttactgggatgcttcatacgcagtaaaaactactgatattcttgcattattccgtattacaccacaaccaggtgtggatccagtagaagctgctgcagctgtagctggtgagtcttcaacagcaacatggacagttgtatggactgatttattaacagcttgtgatcgttaccgtgctaaagcgtaccgtgtagatccagttccaaatacaacagatcaattctttgcttttattgcatatgaatgtgatttattcgaagaaggttcattagctaacttaacagcttctattattggtaacgtatttggttttaaagccgtttctgcattacgtttagaagatatgcgtattcctcactcatatttaaaaacattccaaggtcctgcaactggtattattgtagaacgtgaacgtttaaacaaatacggtgctccattattaggtgcaacagtaaaaccaaaattaggtttatctggtaaaaactacgttcgtgtagtttatgaaggtttaaaaggtggtttagacttcttaaaagatgatgaaaacattaactctcaaccatttatgcgttggagagagcgtttcttatattgtatggaaggtattaaccgtgctgctgctgcaacaggtgaagttaaaggttcatacttaaacatcactgctggtacaatggaagaagtttacaaacgtgctgaatacggtaaagctgttggttctgtagttgtaatgatcgacttagttatgggttacacagcaattcaaagtgctgctatctgggctcgtgaaaatgattgtattttacacttacatcgtgcaggtaactcaacttacgctcgtcaaaaaaaccatggtattaacttccgtgttatttgtaaatggatgcgtatggctggtgtagatcatatccacgctggtacagttgttggtaaattagaaggggatcctttaatgattaaaggtttctacgatactttaagattaacaaatttagatgttaacttaccatatggtatcttcttcgaaatgacatgggctagtttacgtaaatgtgacaataaataacattgccggatc-tttatggtctgacacttggaatgagaccaatacaaacgccttaacgaggatcaattggagggcaagtctggtgccagcagccgcggtaattccagctccaatagcgtatattaaagttgttgcagttaaaaagct-cgtagttggacttgtggtggaatttg-cttgtc---tttcatagatgagcaccatctaccatgycagggctgaatttgtgtgacattagtttgttgtgcaaaggatgcctatca-ttactg-tgaaaaaatcaatgcgttcaaagcaggcttacgccactgaatgtgttagcatggaataataagataggaccttgttgctattttgttggtttatgca-taaggtaatgattaatagggactgtcgggggtatctgtattccgtcgcgagaggtgaaattcttagaccgatggaagacaaacaactgcgaaagcatttaccaaggatgttttcattaatcaagaacgaaagttgagggatcgaagatgattagataccatcgtagtctcaaccataaactatgccgacaagggataggtaaagttccgtagtgtctttatctgcaccttaataagcagaggaaaagaaactaactaggattccctcagtaagggcgactgaacagggagaagcacaagttgataatcggtgtgtataacactgaattgtggtcttaaaactatcattct-aa--aagttgggagaagttctcttggaatagagcggcatagagggtgacacccccgttctcctgacttgtg-cagtggtagttaacgagtcgagttgcttgggattgcagctcaaagtgggtggtaaattccatctaatgctaaatactaaagagataccgatagcaaacaagtaccgtgagggaaagatgcaaagaactttgaaaagagagttaaaaagtacctgaaattgctgaaattaaagagaagagaaccagtgttagactttgtcgctttttcctctttgcttgcagagagggcgctgtgg-cattgttgccgtctggccataactaatttgatggaaaattttgcagtgtatt--tttactctgtgtgt-------------aattcattgaactggtttg---ggtagacaaaatggtttttttcttcccgtcttgaa
#Cymbella_aspera_FD272_KJ011797


0
agtgaccgttacgaatctggtgtaatcccttacgctaaaatgggttactgggatgcttcatacgcagtaaaaactactgatgttcttgcattattccgtattacaccacaaccaggtgtggatccagtagaagctgctgcagctgtagctggtgagtcttcaacagcaacatggacagttgtatggactgatttattaacagcttgtgatcgttaccgtgctaaagcgtaccgtgtagatccagttccgaatacaacagatcaattctttgcttttattgcatatgaatgtgatttattcgaagaaggttcattagctaacttaacagcttctattattggtaacgtatttggttttaaagccgtttctgcattacgtttagaagatatgcgtattcctcactcatatttaaaaacattccaaggtcctgcaactggtattattgtagaacgtgaacgtttaaacaaatacggtgctccattattaggtgcaacagtaaaaccaaaattaggtttatctggtaaaaactacggtcgtgtagtttatgaaggtttaaaaggtggtttagacttcttaaaagatgatgaaaacattaactctcaaccatttatgcgttggagagagcgtttcttatattgtatggaaggtattaaccgtgctgctgctgcaacaggtgaagttaaaggttcatacttaaacatcactgctggtacaatggaagaagtttacaaacgtgctgaatacggtaaagctgttggttctgtaattgtaatgatcgacttagttatgggttacacagcaattcaaagtgctgctatctgggctcgtgaaaatgattgtattttacacttacatcgtgcaggtaactcaacttacgctcgtcaaaaaaaccatggtattaacttccgtgttatttgtaaatggatgcgtatggctggtgtagatcatatccacgctggtacagttgttggtaaattagaaggggatcctttaatgattaaaggtttctacgatactttaagattaacaaatttagatgttaacttaccatatggtatcttcttcgaaatgacatgggctagtttacgtaaatgtgacaataaataacattgccggatc-tttatggtctgacacttggaatgagaccaatacaaacgccttaacgaggatcaattggagggcaagtctggtgccagcagccgcggtaattccagctccaatagcgtatattaaagttgttgcagttaaaaagct-cgtagttggacttgtggtggaatttg-cttgtc---tttctaagatgagcaccatctgccatgcctgggctgaatttgtgtgacattagtttgttgtgcaaaggatgcctatca-ttactg-tgaaaaaatcaatgcgttcaaagcaggcttacgccactgaatgtgttagcatggaataataagataggaccttgttgctattttgttggtttatgca-taaggtaatgattaatagggactgtcgggggtatctgtattccgtcgcgagaggtgaaattcttagaccgatggaagacaaacaactgcgaaagcatttaccaaggatgttttcattaatcaagaacgaaagttgagggatcgaagatgattagataccatcgtagtctcaaccataaactatgccgacaagggataggtaaagttccgtagtgtctttatctgcaccttaataagcagaggaaaagaaactaactaggattccctcagtaagggcgactgaacagggagaagcacaagatgaaaatcggtgtgta-agcactgaattgtggtcttaaaactatcattct-aa--aagttggaagaagttctcttggaatagagcggcatagagggtgacacccccgttcttctgacttgtg-aattggtagttaacgagtcgagttgcttgggattgcagctcaaagtgggtggtaaattccatctaatgctaaatactaaagagataccgatagcaaacaagtaccgtgagggaaagatgcaaagaactttgaaaagagagttaaaaagtacctgaaattgctgaaattaaagagaagagaaccagtgtaagactttgtcgctttttcctctttgcttgcagagagggcgctgtgg-catggttgccgtctcaccacaaccagcttgatgaaaaattttgcagtgtattagtttactctgtgtgc-------------aattcattgagttggtttg---gagagacaaaatggttttcttcttcccgtcttgaa
#Cymbella_cistula_CH321_KJ011803


0
agtgaccgttacgaatctggtgtaatcccttacgctaaaatgggttactgggatgcttcatacgcagtaaaaactactgacattcttgcattattccgtattacaccacagccaggtgtagatccagtagaagctgctgcagctgtagctggtgagtcttcaacagcaacatggacagttgtatggactgatttattaacagcttgtgatcgttaccgtgctaaagcttaccgtgtagatccagttccaaatacaacagaccaattcttcgcttttatcgcatacgaatgtgatttatttgaagaaggttcgttagctaacttaacagcgtctatcattggtaacgtattcggtttcaaagccgtttctgcattacgtttagaagatatgcgtattcctcactcatacttaaaaacattccaaggacctgcaactggtattattgtagaacgtgaacgtttaaacaaatacggtgcacctttattaggtgctacagtaaaaccaaaattaggtttatctggtaaaaactacggtcgtgtagtttacgaaggtttaaaaggtggtttagacttcttaaaagatgatgaaaacattaactctcaaccattcatgcgttggagagagcgtttcttatactgtatggaaggtattaaccgtgctgctgcagctacaggtgaagttaaaggttcatacttaaacattactgctgctacaatggaagaagtttacaaacgtgctgattacagtaaagctgtaggttctatcgttgtaatgatcgatttagttatgggttacacagcaattcaaagtgctgctatctgggctcgtgataacgattgtttattacacttacaccgtgcaggtaactcaacttacgctcgtcaaaaaaaccatggtattaacttccgtgttatttgtaaatggatgcgtatggctggtgtagatcatatccacgctggtacagttgtaggtaaattagaaggtgatcctttaatgattaaaggtttctacgatgttttaagattaacaaacttagatgttaacttaccttacggtatcttctttgaaatgacttgggctagtttacgtaaatgtgacaataaataacaatgctgggcc-ttaaaggtttggcacttggaatgagtacaattcaaactacttaacaaggatcaattggagggcaagtctggtgccagcagccgcggtaattccagctccaatagcgtatattaaagttgttgcagttaaaaagct-cgtagttggatatgtggtaaccttca-gaagtc--tcttttgat--tgctctaggtaaccatctttgggtaaaaccaatgtggcattagtttgtcgtgttggtgattcccatcatttactg-tgaaaaaatcagtgcgttcaaagcaggcttatgccattgaatgtattagcatggaataatatgataggacctcggtactattttgttggtttgtgcaccaaggtaatgattaatagggatagttgggggtatttgtattccattgtcagaggtgaaattcttggatttttggaagacaaactactgcgaaagcatttaccaaggatgttttcattaatcaagaacgaaagttaggggatcgaagatgattagataccatcgtagtcttaaccataaactatgccaacaagggattggtggggcctcgtaatgagcccatcagcaccttactaagcggaggaaaagatactaactaggatttcctcagtaagggcgactgaagaggaaaaagctcaaaatgtgaatcggtgctt---gcactgaattgtggtctgaagtcaaatgtgtt-tc--ttacacggtaaag-tctcttggaattgagtggactatagggtgagacccccgtttactgtatcatga-taacatttgtcaatgagtcgagttgtttgggattgcagctcaaagtgggtggtaaattccatctaaagctaaatattgttgagaagccgatagcgaacaagtaccgtgagggaaagatgcaaagaactttgaaaagagagttaaagagtacctgaaattgtcaaaatggaagcgaaggaaatcagtgtttgc-tttttcatattattttctttgcttgcaaagaggacgctgtgg-act--gcatggttcctgttagcagtggtgggcaaaaatacctcttcacaatttgtgttgag---tggg-------------attgtttgctgttgctaaa---taggaacaaaatggttttctttttcccgtcttgaa
#Cymbella_helvetica_B457_KJ011804


0
agtgaccgttacgaatctggtgtaatcccttacgctaaaatgggttactgggatgcttcatacgcagtaaaaactactgacgttcttgcattattccgtattacaccacagccaggtgtggatccagtagaagctgctgcagctgtagctggtgagtcttcaacagcaacatggacagttgtatggactgatttattaacagcttgtgatcgttaccgtgcaaaagcttaccgtgtagatccagttccaaatacaacagatcaattcttcgcttttatcgcatatgaatgtgacttattcgaagaaggttcattagctaacttaacagcttctatcattggtaacgtattcggtttcaaagccgtttctgcattacgtttagaagatatgcgtattcctcactcatacttaaaaacattccaaggtccagcaactggtattattgtagaacgtgaacgtttaaacaaatacggtgctcctttattaggtgctacagtaaaaccaaaattaggtttatctggcaaaaactacggtcgtgtagtttatgaaggtttaaaaggtggtttagacttcttaaaagatgacgaaaacattaactcacaaccattcatgcgttggagagagcgtttcttatactgtatggaaggtattaaccgtgcagcagcggctacaggtgaagttaaaggttcatacttaaacatcactgctggtacaatggaagaagtttacaaacgtgctgaatacggtaaagctgttggttctatcgttgtaatgatcgatttagttatgggttacacagcaattcaaagtgctgctatctgggctcgtgataatgattgtttattacacttacaccgtgcaggtaactcaacttacgctcgtcaaaaaaatcatggtattaacttccgtgttatttgtaaatggatgcgtatggctggtgtagatcatatccacgctggtacagttgtaggtaaattagaaggtgatcctttaatgattaaaggtttctacgatgtattacgtttaacaaacttagatgttaacttaccatacggtattttcttcgaaatgacgtgggctagtttacgtaaatgtgacaataaataacaatgctgggcc-ttcaaggtttggcacttggaatgagtaaaattcaaactacttaacaaggatcaattggagggcaagtctggtgccagcagccgcggtaattccagctccaatagcgtatattaaagttgttgcagttaaaaagct-cgtagttggatgtatggtggttttca-gatttc---tttttgaa--agctttagaccgccttctttgggtgtaaccagcgtggcattagtttgtcgtgttggtgattcccatcatttactg-tgaaaaaatcagtgcgttcaargcaggcttatgccattgaatgtattagcatggaataatatgataggacctcggtactattttgttggtttgtgcaccaaggtaatgattaatagggatagttggggatatttgtattccattgtcagaggtgaaattcttggatttttggaagacaaactactgcgaaagcatttatcaaggatgttttcattaatcaagaacgaaagttaggggatcgaagatgattagataccatcgtagtcttaaccataaactatgccaacaagggattggtggggtctcgtagtgagcccatcagcaccttactaagcggaggaaaagaaactaacaaggatttccttagtaagggcgactgaagaggaaaaagctcaaaatgtgaatcggtgctt---gcactgaattgtggtctgaaggcaagtgtgtt-tc--taattcggttaag-tctcttggaatagagtggactatagggtgagacccccgtataccttaccatga-taacatttgccaatgagtcgagttgtttgggattgcagctcaaagtgggtggtaaattccatctaaagctaaatactgttgagaaaccgatagtgaacaagtaccgtgagggaaagatgcaaagaactttgaaaagagagttaaagagtacctgaaattgccgaaatggaagcgaaggaaatcagtgattgc-tttttcatattattctgtttgcttgcaggcaggacgctgtgg-att--gcaaagttcccgtcatcaatgttgagtaaaaagacctttcagttgat-actgattg---tgag-------------attacctgatattgctgaa---tggggacgaaatggttttcttcttcccgtcttgaa
#Cymbella_janischii_CH062_KJ011805


0
agtgaccgttacgaatctggtgtaatcccttacgctaaaatgggttactgggatgcttcatacgcagtaaaaactactgacgttcttgcgttattccgtattacaccgcaaccaggtgtagatccagtagaagctgcagcagctgtagctggtgaatcttcaacagcaacatggacagttgtatggacagatttattaacagcttgtgaccgttaccgtgctaaagcgtaccgtgtagatccagttccgaatacaacagatcaatttttcgcttttatcgcatatgaatgtgatttattcgaagaaggttcattagcgaacttaacagcgtctattattggtaacgtgttcggctttaaagctgtttctgcattacgtttagaagatatgcgtattcctcactcatacttaaaaacattccaaggtcctgccactggtattattgtagaacgtgagcgtttaaacaaatacggtgctccattattaggtgctacagtaaaaccgaaattaggtttatctggtaaaaactatggtcgtgtagtttatgaaggtttaaaaggtggtttagacttcttaaaagatgacgaaaacattaactcacaaccattcatgcgttggagagaacgtttcctatactgtatggaaggtattaaccgtgcggctgcagctacaggtgaagttaaaggttcatacttaaacatcactgctggtacaatggaagaagtgtacaaacgtgctgaatacggtaaagctgttggttctgtagttgtaatgatcgatttagttatgggttatacagcaattcaaagtgctgctatttgggctcgtgataacgatatgcttttacatttacaccgtgctggtaactctacgtacgctcgtcaaaaaaatcatggtatcaacttccgtgtaatctgtaaatggatgcgtatggctggtgtagatcacatccatgctggtacagttgttggtaaactagaaggtgatcctttaatgattaaagggttctatgacgttttaagattaacaaacttagatgttaatttaccatatggtattttcttcgaaatgacatgggctagtttacgtaaatgtgacaataaataacaatgccgggcc-cttgtggtttggcacttggaatgagaacaactcaaaccacttaacgaggatcaattggagggcaagtctggtgccagcagccgcggtaattccagctccaatagcgtatattaaagttgttgcagttaaaaagct-cgtagttggatttgtgatagaatctg-agtgcc---atttttggctgcttggaaactgtcatctgtaggtggaatctgtttggcattaggttgtcaggcagaggatgcctatcctttactg-tgaaaaaatcagtgcgttcaaagcagacttatgtcgttgaatgtattagcatggaataataagataggacctttgtactattttgttggtttgtgtatttaggtaatgattaaaaggaacagttgggggtatttgtattccattgtcagaggtgaaattcttggatttttggaagacaaactactgcgaaagcatttaccaaggatgttttcattaatcaagaacgaaagttaggggatcgaagatgattagataccatcgtagtcttaaccataaactatgccaacaagggattggtggggtttcgtaatgtccccatcagcaccttaataagcggaggaaaagaaactaacaaggattctcttagtaagggcgactgaagcgagaatagctcaagatgttaattgatgtgtcatgcatcgaattgtggtcttttgatatttgtgtt-aa--agtgtggatgaag-tcttctggaaaggagcggcaaagagggtgacacccccgtgaatctacgctata-aaacttttatcattgagtcgagttgcttgggattgcagctctaagtgggtggtaaattccatctaaagctaaatatggttgggaaaccgatagtgaacaagtaccgtgagggaaagatgcaaagaactttgaaaagagagttaaagagtacctgaaattgctgaaagggaagcgaaggaaaccagtgtatgt-taaaacatatttgtcttctggcttgctggaagaccgctatgc-tta--acaatgtcttggttggttggattgggaaaaaatttgtttttactgctagtgattac---atag--------------tttcttgatttgactgag---ttaagacaaaatggttttcttttccccgtcttgaa
#Cymbella_lanceolata_AT-194Gel07_AM710493


0
nnnnnnnnnnnnnnnnnnnnnnnnnnnnnnnnnnnnnnnnnnnnnnnnnnnnnnnnnnnnnnnnnnnnnnnnnnnnnnnnnnnnnnnnnnnnnnnnnnnnnnnnnnnnnnnnnnnnnnnnnnnnnnnnnnnnnnnnnnnnnnnnnnnnnnnnnnnnnnnnnnnnnnnnnnnnnnnnnnnnnnnnnnnnnnnnnnnnnnnnnnnnnnnnnnnnnnnnnnnnnnnnnnnnnnnnnnnnnnnnnnnnnnnnnnatacaacagaccacttctttgcttttatcgcatacgaatgtgatttattcgaagaaggttcattagctaacttaacagcgtctatcattggtaacgtattcggtttcaaagccgtttctgcattacgtttagaagatatgcgtattcctcactcatacttaaaaacattccaaggacctgcaactggtattattgtagaacgtgaacgtttaaacaaatacggtgctcctttattaggtgctacagtaaaaccaaaattaggtttatctggtaaaaactacggtcgtgtagtttatgaaggtttaaaaggtggtttagacttcttaaaagatgacgaaaatattaactctcaaccattcatgcgttggagagaacgtttcttatactgtatggaaggtattaaccgtgctgcagcagcaacaggtgaagttaaaggttcatacttaaacatcactgctggtacaatggaagaagtttacaaacgtgctgaatacggtaaagctgtaggttctatcgttgtaatgatcgatttagttatgggttacacagcaattcaaagtgctgctatctgggctcgtgataacgattgtttattacacttacaccgtgcaggtaactctacttacgctcgtcaaaaaaatcatggtattaacttccgtgttatcggtaaagggagtgcggtannnnnnnnnnnnnnnnnnnnnnnnnnnnnnnnnnnnnnnnnnnnnnnnnnnnnnnnnnnnnnnnnnnnnnnnnnnnnnnnnnnnnnnnnnnnnnnnnnnnnnnnnnnnnnnnnnnnnnnnnnnnnnnnnnnnnnnnnnnnnnnnnnnnnnnnnnnnnnnnnngacaataaataacaatgctgggcc-ttcaaggtttggcacttggaatgagtaaaatttaaactac-taacaagtatcaattggagggcaagtctggtgccagcagccgcggtaattccagctccaatagcgtatattaaagttgttgcagttaaaaagct-cgtagttggatatatggaacgaactg-cggtcc---tttttggg--cttcaatgagtttcatttttgtgtaaaaccagcgtggcattagtttgttgtgctggtgatatgcatcatttactg-tgaaaaaatcagtgcgttcaaagcaggcttatgccattgaatgtattagcatggaataatatgatatgacctcggttctattttgttggtttgtgcaccaaggtaatgattaatagggatagttgggggtatttgtattccattgtcagaggtgaaattcttggatttttggaagacaaactactgcgaaagcatctaccaaggatgttttcattaatcaagaacgaaagttaggggatcgaagatgattagataccatcgtagtcttaaccataaactatgccaacaagggattggtggggtctcgtaatgagctcatcagcaccttactaagcggaggaaaagatactaactagaatttccttagtaagggcgactgaagaggaaaaagctcaaaatgtgaatcggtgctt---gcactgaattgtggtctgaaggcaagtgtgtt-aa--taatttggcaaag-tctcttggaacagagtggattatagggtgagacccctgtgtgccaagctattt-ttacatttgtcaacgagtcgagttgtttgggagtgcagctcaaagtgggtggtaaattttatctaaagctaaatattactgagaaaccgatagcgaacaagtaccgtgagggaaagatgcaaagaactttgaaaagagagttaaagagtacctgaaattgtcgtgattgaagcaatggaaaccagtgtcgtctttattcatattactcctcctgcttgcgggtggaacactgtgg-ata--ttagggttctcgtcatcaattgtggtgcaatattcctttcagtagtttactgattg-atttta-------------aagcactgtggttgctgaa---tgagtacgaaatggttttccttttcccgnnnnnnn
#Cymbella_lanceolata_CH040_KJ011806


0
agtgaccgttacgaatctggtgtaatcccttacgctaaaatgggttactgggatgcttcatacgcagtaaaaactactgacgttcttgcattattccgtattacaccacaaccaggtgtggatccagtagaagctgctgcagctgtagctggtgagtcttcaacagcaacatggacagttgtatggactgatttattaacagcgtgtgatcgttaccgtgcgaaagcttaccgtgtagatccagttccaaatacaacagaccaattctttgcttttatcgcatacgaatgtgatttattcgaagaaggttcattagctaacttaacagcgtctatcattggtaacgtattcggtttcaaagccgtttctgcattacgtttagaagatatgcgtattcctcactcatacttaaaaacattccaaggacctgcaactggtattattgtagaacgtgaacgtttaaacaaatacggtgctcctttattaggtgctacagtaaaaccaaaattaggtttatctggtaaaaactacggtcgtgtagtttatgaaggtttaaaaggtggtttagacttcttaaaagatgacgaaaatattaactctcaaccattcatgcgttggagagaacgtttcttatactgtatggaaggtattaaccgtgctgcagcagcaacaggtgaagttaaaggttcatacttaaacatcactgctggtacaatggaagaagtttacaaacgtgctgaatacggtaaagctgtaggttctatcgttgtaatgatcgatttagttatgggttacacagcaattcaaagtgctgctatctgggctcgtgataacgattgtttattacacttacaccgtgcaggtaactctacttacgctcgtcaaaaaaatcatggtattaacttccgtgttatctgtaaatggatgcgtatggctggtgtagatcatatccacgctggtacagttgtaggtaaattagaaggtgatcctttaatgattaaaggtttctacgatgtattaagattaacaaacttagatgttaacttaccatacggtatcttcttcgaaatgacttgggctagtttacgtaaatgtgacaataaataacaatgctgggcc-ttcaaggtttggcacttggaatgagtaaaatttaaactacttaacaagtatcaattggagggcaagtctggtgccagcagccgcggtaattccagctccaatagcgtatattaaagttgttgcagttaaaaagct-cgtagttggatatatggaacraactg-cggtcc---tttttggg--cttcaatgagtttcatttttgtgtaaaaccagcgtggcattagtttgttgtgctggtgatatgcatcatttactg-tgaaaaaatcagtgcgttcaaagcaggcttatgccattgaatgtattagcatggaataatatgatatgacctcggttctattttgttggtttgtgcaccaaggtaatgattaatagggatagttgggggtatttgtattccattgtcagaggtgaaattcttggatttttggaagacaaactactgcgaaagcatctaccaaggatgttttcattaatcaagaacgaaagttaggggatcgaagatgattagataccatcgtagtcttaaccataaactatgccaacaagggattggtggggtctcgtaatgagctcatcagcaccttactaagcggaggaaaagatactaactagaatttccttagtaagggcgactgaagaggaaaaagctcaaaatgtgaatcggtgctt---gcactgaattgtggtctgaaggcaagtgtgtt-aa--taatttggcaaag-tctcttggaacagagtggattatagggtgagacccctgtgtgccaagctattt-ttacatttgtcaatgagtcgagttgtttgggagtgcagctcaaagtgggtggtaaattttatctaaagctaaatattactgagaaaccgatagcgaacaagtaccgtgagggaaagatgcaaagaactttgaaaagagagttaaagagtacctgaaattgtcgtgattgaagcaatggaaaccagtgtcgtctttattcatattactcctcctgcttgcgggtggaacactgtgg-ata--ttagggttctcgtcatcaattgtggtgcaatattcctttcagtagtttactgattg-atttta-------------aagcactgtggttgctgaa---tgagtatgaaatggttttccttttcccgtcttgaa
#Cymbella_mexicana_CH031_KJ011807


0
agtgaccgttacgaatctggtgtaatcccttacgctaaaatgggttactgggatgcttcatacgcagtaaaaactactgacgttcttgcgttattccgtattacaccgcaaccaggtgtagatccagtagaagctgcagcagctgtagctggtgaatcttcaacagcaacatggacagttgtatggacagatttattaacagcttgtgaccgttaccgtgctaaagcgtaccgtgtagatccagttccgaatacaacagatcaatttttcgctttaatcgcatatgaatgtgatttattcgaagaaggttcattagcgaacttaacagcgtctattattggtaacgtgttcggctttaaagctgtttctgcattacgtttagaagatatgcgtattcctcactcatacttaaaaacattccaaggtcctgccactggtattattgtagaacgtgagcgtttaaacaaatacggtgctccattattaggtgctacagtaaaaccgaaattaggtttatctggtaaaaactatggtcgtgtagtttatgaaggtttaaaaggtggtttagacttcttaaaagatgacgaaaacattaactcgcaaccattcatgcgttggagagaacgtttcttatactgtatggaaggtattaatcgtgcgtctgcagctacaggtgaagttaaaggttcatacttaaacatcactgctggtacaatggaagaagtttacaaacgtgctgaatacggtaaagctgttggttctgtagttgtaatgatcgatttagttatgggttatacagcaattcaaagtgctgctatttgggctcgtgataacgatatgcttttacatttacaccgtgctggtaactctacgtacgctcgtcaaaaaagtcatggtatcaacttccgtgtaatctgtaaatggatgcgtatggctggtgtagatcacatccatgctggtacagttgttggtaaattagaaggtgatcctttaatgattaaaggtttctatgacgttttaagattaacaaacttagatgttaatttaccatatggtattttctttgaaatgacatgggctagtttacgtaaatgtgacaataaataacaatgctgggcc-cttgtggtttggcacttggaatgagaacaactcaaaccacttaacgaggatcaattggagggcaagtctggtgccagcagccgcggtaattccagctccaatagcgtatattaaagttgttgcagttaaaaagct-cgtagttggatttgtgatagaatcta-agtgcc---atttttggctgcttggaaactgtcatctgtaggtggaatctgtttggcattaggttgtcaggcagaggatgcctatcctttactg-tgaaaaaatcagtgcgttcaaagcagacttatgtcgttgaatgtattagcatggaataataagataggacctttgtactattttgttggtttgtgtatttaggtaatgattaaaaggaacagttgggggtatttgtattccattgtcagaggtgaaattcttggatttttggaagacaaactactgcgaaagcatttaccaaggatgttttcattaatcaagaacgaaagttaggggatcgaagatgattagataccatcgtagtcttaaccataaactatgccaacaagggattggtggggtttcgtaatgtccccatcagcaccttaataagcggaggaaaagaaactaacaaggattctcttagtaagggcgactgaagcgagaatagctcaagatgttaatcaatgtgttatgcattgaattgtggtcttttgatatttgtgtt-aa--agtgtggatgaag-tcttctggaaaggagcggcaaagagggtgacacccccgtgaatctacgctgta-taacttttatcattgagtcgagttgcttgggattgcagctctaagtgggtggtaaattccatctaaagctaaatatggttgggaaaccgatagtgaacaagtaccgtgagggaaagatgcaaagaactttgaaaagagagttaaagagtacctgaaattgctgaaagggaagcaaaggaaaccagtgaatgt-taaaacatatttgttttctggcttgctggaagaccgctatgc-tta--acaatgtcttggttggttggactgaggaaaaatttgtagttactgttagtgatcac---atag--------------tttcttggtttgactgag---ttaaggctaaatggttttcttttccccgtcttgaa
#Cymbella_proxima_22vi094A_KJ011808


0
agtgaccgttacgaatctggtgtaatcccttacgctaaaatgggttactgggatgcttcatacgcagtaaaaactactgacgttcttgcattattccgtattacaccacaaccaggtgtggatccagtagaagctgctgcagctgtagctggtgagtcttcaacagcaacgtggacagttgtatggacagatttattaacagcttgtgaccgttaccgtgctaaagcttaccgtgtagatccagttccaaatacaacagatcaattcttcgcttttatcgcatatgaatgtgatttattcgaagaaggttcattagcaaacttaacagcgtctatcattggtaacgtattcggtttcaaagccgtttctgcattacgtttagaagatatgcgtattcctcactcatatttaaaaacattccaaggtcctgcaactggtattattgtagaacgtgagcgtttaaacaaatacggtgctccattattaggtgctacagtaaaaccaaaattaggtttatctggtaaaaactacggtcgtgtagtttatgaaggtttaaaaggtggtttagacttcttaaaagatgacgaaaacattaactctcaaccatttatgcgttggagagaacgtttcttatactgtatggaaggtattaaccgtgctgctgcagctacaggtgaagttaaaggttcatacttaaacatcactgctggtacaatggaagaagtttacaaacgtgctgagtacggtaaagctgtaggttctgtagttgtaatgatcgatttagttatgggttacacagcaattcaaagtgctgctatttgggctcgtgacaatgatatgcttttacatttacaccgtgcaggtaactctacttacgctcgtcaaaaaaatcatggtattaacttccgtgtaatttgtaaatggatgcgtatggctggtgtagatcatatccccgctggtacagttgttggtaaattagaaggtgatcctttaatgattaaaggtttctacgatgttttaagattaacaaatttagatgttaatttaccatatggtattttctttgaaatgacatgggcaagtttacgtaaatgtgacaataaataacaatgccgggcc-cttgtggtttggcacttggaatgagwacaactcaaaccacttaacgagtatcaattggagggcaagtctggtgccagcagccgcggtaattccagctccaatagcgtatattaaagttgttgcagttaaaaagct-cgtagttggatttgtgatggaatctg-aatgcc----ttattggctatttggacaccgtcatctttaggtggaatttgtttggcattaggttgtcagacagaggatgcctatcctttactg-tgaaaaaatcagtgcgttcaaagcaggcttatgccgttgaatgtattagcatggaataataagataggacctttgtactattttgttggtttgtgtactcaggtaatgattaaaaggaacagttgggggtatttgtattccattgtcagaggtgaaattcttggatttttggaagacaaactactgcgaaagcatttaccaaggatgttttcattaatcaagaacgaaagttaggggatcgaagatgattagataccatcgtagtcttaaccataaactatgccaacaagggattggtggggttccgtaatgtccccatcagcaccttaataagcggaggaaaagaaactaacaaggattctcttagtaagggcgactgaagcgagaatagctcaagatgttaatcggtgtttt-tgcactgaattgtggtctattgatttgagtgtt-at--aatgtggattaag-tcttctggaatggagcggcatagagggtgacacccccgtgaatctacgttgca-aaacttttatcattgagtcgagttgcttgggattgcagctctaagtgggtggtaaattccatctaaagctaaatacggtggggaaaccgatagtgaacaagtaccgtgagggaaagatgcaaagaactttgaaaagagagttaaagagtacctgaaattgctgaaagggaagcgaaggaaatcagtgttagt-taaaacatatttgtattcttgcttgcaggaattccgctatgc-tta--acgtcgtctcgtttggttgaattgggaaaacatttgtgattactgttggtattcac---ttaa--------------tttcttgattttactgag---ttgagacaaaatggttttcttttccccgtcttgaa
#Cymbella_stuxbergii_B63_KJ011810


0
agtgaccgttacgaatctggtgtaatcccttacgctaaaatgggttactgggatgcttcatacgcagtaaaaactactgacgttcttgcattattccgtattacaccacaaccaggtgtggatccagtagaagctgctgcagctgtagctggtgaatcttcaacagcaacatggacagttgtatggacagatttattaacagcttgtgaccgttaccgtgctaaagcttaccgtgtagatccagttccaaatacaacagaccaattcttcgctttcatcgcatacgaatgtgatttattcgaagaaggttcattagcaaacttaacagcgtctatcattggtaacgtattcggtttcaaagccgtttctgcattacgtttagaagatatgcgtattcctcactcatacttaaaaacattccaaggccctgcaactggtatcattgtagaacgtgagcgtttaaacaaatatggtgctccattattaggtgctacagtaaaaccaaaattaggtttatctggtaaaaactacggtcgtgtagtttatgaaggtttaaaaggtggtttagacttcttaaaagatgacgaaaacattaactctcaaccattcatgcgttggagagaacgtttcttatactgtatggaaggtattaaccgtgctgctgctgctacaggtgaagttaaaggttcttacttaaacatcactgctggtacaatggaagaagtttacaaacgtgctgaatacggtaaagctgtaggttctgtagttgtaatgatcgatttagttatgggctacacagcaattcaaagtgctgctatttgggctcgtgacaacgatatgcttttacatttacaccgtgcaggtaactctacttacgctcgtcaaaaaaatcatggtattaacttccgtgtaatttgtaaatggatgcgtatggctggtgtagatcatatccacgctggtacagttgttggtaaattagaaggtgatcctttaatgattaaaggtttctacgatgttttaagattaacaaacttagatgttaatttaccatacggtattttcttcgaaatgacatgggcaagtttacgtaaatgtgacaataaataacaatgctgggcc-cttgtggtttggcacttggaatgagtacaactcaaaccacttaacgaggatcaattggagggcaagtctggtgccagcagccgcggtaattccagctccaatagcgtatattaaagttgttgcagttaaaaagct-cgtagttggatttgtgatggaatctg-aatgcc----ttattggctatttggaaactgtcatctttaggtggaatttgcttggcattaggttgtcaggcagaggatgcctatcctttactg-tgaaaaaatcagtgcgttcaaagcaggcttatgccgttgaatgtattagcatggaataataagataggaccttagtactattttgttggtttgtgtactcaggtaatgattaaaaggaacagttgggggtatttgtattccattgtcagaggtgaaattcttggatttctggaagacaaactactgcgaaagcatttaccaaggatgttttcattaatcaagaacgaaagttaggggatcgaagatgattagataccatcgtagtcttaaccataaactatgccaacaagggattggtggggttccgtaatgtccccatcagcaccttaataagcggaggaaaagaaactaacaaggattctcttagtaagggcgactgaagcgagaatagctcaagatgttaatcggtgttta-tgcactgaattgtgatctattggtttaagtgtt-at--aatgtggattaag-tcttctggaatggagcggcatagagggtgacacccccgtgaatctacgttaca-aaacttttwctattgagtcgagttgcttgggattgcagctctaagtgggtggtaaattccatctaaagctaaatacggtggggaaaccgatagtgaacaagtaccgtgagggaaagatgcaaagaactttgaaaagagagttaaagagtacctgaaattgctgaaagggaagcgaaggaaatcagtgttagt-taaaacatatttgtattcttgcttgcaggaattccgctatgc-tta--acgccgtcttatttggttaaattgggaaaatatttgtgcatactgtt-gtatgtgc---ataa--------------tttcttggtttgactgaa---ctaagtcaaaatgattttcttttccccgtcttgaa
#Cymbella_tumida_1vii097A_KJ011812


0
agtgaccgttacgaatctggtgtaatcccttacgctaaaatgggttactgggatgcttcatacgcagtaaaaactactgacgttcttgcattattccgtattacaccacaaccaggtgtggatccagtagaagctgctgcagctgtagctggtgagtcttcaacagcaacatggacagttgtatggacagatttattaacagcttgtgaccgttaccgtgctaaagcttaccgtgtagatccagttccaaatacaacagatcaattcttcgcttttatcgcatacgaatgtgatttatttgaagaaggttcattagctaacttaacagcgtctatcattggtaacgtattcggttttaaagccgtttctgcattacgtttagaagatatgcgtattcctcactcatacttaaaaacattccaaggtcctgcaactggtattattgtagaacgtgaacgtttaaacaaatatggtgctccattattaggtgctacagtaaaaccaaaattaggtttatctggtaaaaactacggtcgtgtagtttatgaaggtttaaaaggtggtttagacttcttaaaagatgatgaaaacattaactcacaaccatttatgcgttggagagaacgtttcttatactgtatggaaggtattaaccgtgcagctgctgctacaggtgaagttaaaggttcatacttaaacatcactgctggtacaatggaagaagtttacaaacgtgctgaatacggtaaagctgtaggttctgtagttgtaatgatcgatttagttatgggttacacagcaattcaaagtgctgctatttgggctcgtgataacgacatgcttttacacttacaccgtgcaggtaactctacttacgctcgtcaaaagaaccatggtattaacttccgtgtaatctgtaaatggatgcgtatgtctggtgtagaccatatccacgctggtacagttgttggtaaattagaaggtgatcctttaatgattaaaggtttctacgatgtattaagattaacaaacttagatgttaacttaccatacggtatcttcttcgaaatgacatgggctagtttacgtaaatgtgacaataaataacaatgccgggcc-cttgcggtttggcacttggaatgagtacaactcaaatccattaacgagaatcaattggagggcaagtctggtgccagcagccgcggtaattccagctccaatagcgtatattaaagttgttgcagttaaaaagct-cgtagttgaatatctgatagaatgtg-aacgcc---ttctaggtgtttgca---gactgtctctgtaggtgaaatttgtttggcattaggttgtcattcaaaggacgtctaccctttactg-tgaaaaaatcagtgcgttcaaagcaggcttacgccgttgaatgtattagcatggaataataagataggactttttgactattttgttggtttgtgttaaaaggtaatgattaacaggaacggacgggggtataggtattccagagtcagaggtgaaattcttggatttttggaagactaactactgcgaaagcatttaccaagaatgttttcattaatcaagaacgaaagttaagggatcgaagatgattagataccatcgtagtcttaaccataaactatgccgactagggattggtggggtttcgtaatgtccccatcagcaccttaataagcggaggaaaagaaaataactatgattctcttagtaagggcgactgaaacgagaatagctcaagat-tgaatcggtgcgaa-agcactgagttgtgatctataggtataggtgtt-aa--attgtggattaag-tctcctggaatggagcggtatagagggtgacacccccgtgaatctacgatgta-aaacttatgcttttgagtcgagttgcttgggattgcagctctaagtgggaggtaaattccttctaaagctaaatatggttgggaaaccgatagcaaacaagtaccgtgagggaaagatgcaaagaactttgaaaagagagttaaaaagtacctgaaattgctgaaaggtaagcgaagaaagccagtgtatgc-tgaaaaatatttggatgattgcttgcagttgttccgctattt-tag--gcaatgccttgcttggattgactgtcaaaagctgtctttttgcagtg-ctaaccac---attgcattgagactgatctttgatggtctgtctgagagtacaagtcaaaatggatttcttctccccgtcttgaa
#Cymbopleura_inaequalis_CH332_KJ011814


0
agtgaccgttacgaatctggtgtaattccttacgctaaaatgggttactgggatgcttcatacgcagtaaaaactactgacgttcttgcgttattccgtattacaccacaaccaggtgtagatccagtagaagctgcagcagctgtagctggcgagtcttcaacagcaacatggacagttgtatggactgatttattaacagcttgtgatcgttaccgtgctaaagcttaccgtgtagatccagttccaaatacaacagatcaattcttcgcttttattgcatatgaatgtgatttattcgaagaaggttcattagctaacttaacagcttcaatcattggtaacgtatttggtttcaaagccatttctgcattacgtttagaagatatgcgtattcctcactcatacttaaaaacattccaaggtccggcgactggtattattgtagaacgtgaacgtttaaacaaatacggtgctccattattaggtgcaacagtaaaaccaaaattaggtttatctggtaaaaactacggtcgtgtagtttacgaaggtttaaaaggtggtttagacttcttaaaagatgatgaaaacattaactctcaaccattcatgcgttggagagaacgtttcttatactgtatggaaggtattaaccgtgcttctgcagctacaggtgaagttaaaggttcatacttaaacattactgctggtacaatggaagaagtatacaaacgtgctgagtatggtaaagctgttggttctgtaattgtaatgatcgatttagttatgggttatacagcaattcaaagtgctgctatttgggctcgtgacaatgatttacttttacacttacaccgtgcaggtaactcaacttatgctcgtcaaaagaaccacggtattaacttccgggttatctgtaaatggatgcgtatgtctggtgtagatcatatccacgctggtacagttgtaggtaaattagaaggtgatcctttaatgattaaaggtttctacgatactttaagattaacaaatttagatgttaacttaccttatggtatcttcttcgaaatgacatgggctagtttacgtaaatgtgacaataaataacaatgctgggcc-ttcaaggtttggcacttggaatgagtacaactcaaaccacttaatgaggatcgattggagggcaagtctggtgccagcagccgcggtaattccagctccaatggcgtatattaaagttgttgcagttaaaaagct-cgtagttgaatttatgatggtgactg-gttgtc----attttgttgaccagtccactgacatttttgggcagagtctgtttgacattaagttgtctggcaggatatgcctatcatttactg-tgaaaaaatcaaagcgttcaaagcaggcttatgctgctgaatgtattagcatggaataataagatgggacctcagtactatttagttggtttgtgtaccagggtgatgattaatagggacaattgggggtatttgtattccattgtcagaggtgaaattcttggatttttggaagacaaactactgcgaaagcatttaccaaggatgttttcattaatcaagaacgaaagttaggggatcaaagatgattagataccatcgtagtcttaaccataaactttgccgacaagggattggtagggttccgtaatgtctctatcagcaccttaataagcagaggaaaagaaactaacaagaattccctcagtaagggcgactgaaaggggaaaagcttatcatgttaatcggtgtctctggcactgaattgtggtgtaaaagtacgaatgct-ag--taccttggtaaag-tctcttggaacagagtgacagagagggtgagatccccgtttaaccttggttta-aaatttgtgctgaygagtcgagttgtttgggattgcagctcaaagttggtggtaaattccatctaaagctaaatattagtaggagcccgatagtaaaaaagtaccgtgagggaaagatgcaaagaactttgaaaagagagttaaagagtacctgaaactgctgaagggaatgtgaaaaaaacaagtgtctgt-ataatcatattgttcattccatttagggat-ggatgctttga-cac--acagagtttgcatttgctgttgagggcttggttgttttttgtttgttttgcaaaat---ctga-------------taagaccactacggcaga----tgtatacaaaattgtttttttctccccgtcttgaa
#Cymbopleura_naviculiformis_22vi092D_KJ011815


0
nnnnnnnnnnnnnnnnnnnnnnnnnnnnnnnnnnnnnnnnnnggttactgggatgcttcatacgcagtaaaaactactgatgttcttgcattattccgtattacaccacaaccaggtgtagatccagtagaagctgctgcagctgtagctggtgagtcttcaacagcaacatggacagttgtatggactgatttattaacagcttgtgatcgttaccgtgctaaagcttaccgtgtagatccagttccaagtacaacagatcaattcttcgcttttatcgcatacgaatgtgatttatttgaagaaggttcgttagctaacttaacagcttctatcattggtaacgtatttggttttaaagccatttctgcattacgtttagaagatatgcgtattcctcactcatatttaaaaacattccaaggtcctgcaactggtattattgtagaacgtgaacgtttaaacaaatacggtgctccattattaggtgcaacagtaaaaccaaaattaggtttatctggtaaaaactacggtcgtgtagtttatgaaggtttaaaaggtggtttagacttcttaaaagatgatgaaaacattaactctcaaccatttatgcgttggagagagcgtttcttatactgtatggaaggtattaaccgtgctgctgcagctacaggtgaagttaaaggttcatacttaaacatcactgctggtacaatggaagaagtgtacaaacgtgctgaatatggtaaagctgttggttctgtaattgtaatgatcgatttagttatgggttacacagcaattcaaagtgctgctatctgggctcgtgataatgattgtcttttacacttacatcgtgcaggtaactcaacttacgctcgtcaaaaaaatcatggtattaacttccgtgttatttgtaaatggatgcgtatgtctggtgtagatcatatccacgctggtacagttgttggtaaattagaaggtgatcctttaatgattaaaggtttctacgatgttttaagattaacacacttagatgttaacttaccatatggtatcttcttcgaaatgacatgggctagtttacgtaaatgtgacaataaataacaatgccgggcc-tttaaggtctggcacttggaatgagaacaactcaaaccacttaacgaggatcaattggagggcaagtctggtgccagcagccgcggtaattccagctccaatagcgtatattaaagttgttgcagttaaaaagct-cgtagttggatttgtggtggtacctg-aatgcc-attttttggttcagtcagttgctgccatctttgggtgaagtttgtgtggcattaggttgtcatgcagaggatgcctatcatttactg-tgaaaaaatcagcgcgttcaaagcaggcttatgccattgaatgtattagcatggaataataagataggaccttggtactattttgttggtttgtgcaccgaggtaatgattaatagggacagttgggggtattcgtattccattgtcagaggtgaaattcttggatttttggaagacgaactactgcgaaagcatttaccaaggatgttttcattaatcaagaacgaaagttaggggatcgaagatgattagataccatcgtagtcttaaccataaactatgccgacaagggattggtggggcttcgtaatgtctccatcagcaccttaataagcggaggaaaagaaactaactaggattccctcagtaagggcgactgaagcgggaatagctcaagatgtgaatcggtgtttc-ggcactgagttgtggtctacagactctagcgttaag--tgcctgggtgaag-tctcttggaacagagcggcgaagagggtgagacccccgtgaacccggaccttc-aagcgagtgtcgaagagtcgagttgtttgggattgcagctcaaagtgggtggtaaattccatctaaagctaaataccggtgggaaaccgatagtgaacaagtaccgtgagggaaagatgcaaagaactttgaaaagagagttaaagagtacctgaaattgctgaaagggaagcgaaggaaaccagtgcttgc-aatgtcatattttccaacctgcttgcgggtagggcgctgtgt-cat--gcaatgtctcggttggttggggggagttaaactgcgtagaggtagttgacctctgc---atgc-------------aaaactttgcctgactgag---ttgatacgaaatggttttcttctccccgtcttgaa
#Cymbopleura_naviculiformis_AT-177.04__AM710464


0
nnnnnnnnnnnnnnnnnnnnnnnnnnnnnnnnnnnnnnnnnnnnnnnnnnnnnnnnnnnnnnnnnnnnnnnnnnnnnnnnnnnnnnnnnnnnnnnnnnnnnnnnnnnnnnnnnnnnnnnnnnnnnnnnnnnnnnnnnnnnnnnnnnnnnnnnnnnnnnnnnnnnnnnnnnnnnnnnnnnnnnnnnnnnnnnnnnnnnnnnnnnnnnnnnnnnnnnnnnnnnnnnnnnnnnnnnnnnnnnnnnnnnnnnaagtacaacagatcaattcttcgcttttatcgcatacgaatgtgatttatttgaagaaggttcgttagctaacttaacagcttctatcattggtaacgtatttggttttaaagccatttctgcattacgtttagaagatatgcgtattcctcactcatatttaaaaacattccaaggtcctgcaactggtattattgtagaacgtgaacgtttaaacaaatacggtgctccattattaggtgcaacagtaaaaccaaaattaggtttatctggtaaaaactacggtcgtgtagtttatgaaggtttaaaaggtggtttagacttcttaaaagatgatgaaaacattaactctcaaccatttatgcgttggagagagcgtttcttatactgtatggaaggtattaaccgtgctgctgcagctacaggtgaagttaaaggttcatacttaaacatcactgctggtacaatggaagaagtgtacaaacgtgctgaatatggtaaagctgttggttctgtaattgtaatgatcgatttagttatgggttacacagcaattcaaagtgctgctatctgggctcgtgataatgattgtcttttacacttacaccgtgcaggtaactcaacttacgctcgtcaaaaaaatcatggtattaacttccgtgttatttgtaaatggatgcgtatgtctggtgtagatcatatccgcgcctggannnnnnnnnnnnnnnnnnnnnnnnnnnnnnnnnnnnnnnnnnnnnnnnnnnnnnnnnnnnnnnnnnnnnnnnnnnnnnnnnnnnnnnnnnnnnnnnnnnnnnnnnnnnnnnnnnnnnnnnnnnnnnnnnnnnnngacaataaataacaatgccgggcc-tttaaggtctggcacttggaatgagaacaactcaaaccacttaacgaggatcaattggagggcaagtctggtgccagcagccgcggtaattccagctccaatagcgtatattaaagttgttgcagttaaaaagct-cgtagttggatttgtggtggtacctg-aatgcc-attttttggttcagtcaggtgctgtcatctttgggtgaaatctgtgtggcattaggttgtcatgcagaggatgcctatcatttactg-tgaaaaaatcagcgcgttcaaagcaggcttatgccattgaatgtattagcatggaataataagataggaccttggtactattttgttggtttgtgcaccgaggtaatgattaatagggacagttgggggtattcgtattccattgtcagaggtgaaattcttggatttttggaagacgaactactgcgaaagcatttaccaaggatgttttcattaatcaagaacgaaagttaggggatcgaagatgattagataccatcgtagtcttaaccataaactatgccgacaagggattggtggggcttcgtaatgtctccatcagcaccttaataagcggaggaaaagaaactaactaggattccctcagtaagggcgactgaagcgggaatagctcaagatgtaaatcggtgtttc-ggcactgaattgtggtctacagactctagcgttaag--tgcctgggtgaag-tctcttggaacagagcggcgaagagggtgagacccccgtgaacccggaccttc-aagcgagtgtcgatgagtcgagttgtttgggattgcagctcaaagtgggtggtaaattccatctaaagctaaataccggtgggaaaccgatagtgaacaagtaccgtgagggaaagatgcaaagaactttgaaaagagagttaaagagtacctgaaattgctgaaagggaagcgaaggaaaccagtgcttgc-aatgtcatattttccaacctgcttgcgggtagggcgctgtgt-cat--gcaatgtctcggttggttggggggagttaaactgcgtagaggtagttgacctctgc---atgc-------------aaaactttgcctgactgag---ttgatacgaaatggttttcttctccccgnnnnnnn
#Cymbopleura_naviculiformis_AT-221.02_AM710471


0
nnnnnnnnnnnnnnnnnnnnnnnnnnnnnnnnnnnnnnnnnnnnnnnnnnnnnnnnnnnnnnnnnnnnnnnnnnnnnnnnnnnnnnnnnnnnnnnnnnnnnnnnnnnnnnnnnnnnnnnnnnnnnnnnnnnnnnnnnnnnnnnnnnnnnnnnnnnnnnnnnnnnnnnnnnnnnnnnnnnnnnnnnnnnnnnnnnnnnnnnnnnnnnnnnnnnnnnnnnnnnnnnnnnnnnnnnnnnnnnnnnnnnnnnnagttcaacagatcacttcttcgcttttatcgcatacgaatgtgatttatttgaagaaggttcgttagctaacttaacagcttctatcattggtaacgtatttggttttaaagccatttctgcattacgtttagaagatatgcgtattcctcactcatatttaaaaacattccaaggtcctgcaactggtattattgtagaacgtgaacgtttaaacaaatacggtgctccattattaggtgcaacagtaaaaccaaaattaggtttatctggtaaaaactacggtcgtgtagtttatgaaggtttaaaaggtggtttagacttcttaaaagatgatgaaaacattaactctcaaccatttatgcgttggagagagcgtttcttatactgtatggaaggtattaaccgtgctgctgcagctacaggtgaagttaaaggttcatacttaaacatcactgctggtacaatggaagaagtgtacaaacgtgctgaatatggtaaagctgttggttctgtaattgtaatgatcgatttagttatgggttacacagcaattcaaagtgctgctatctgggctcgtgataatgattgtcttttacacttacaccgtgcaggtaactcaacttacgctcgtcaaaaaaatcatggtattaacttccgtgttatttgtaaatggatgcgtatgtctggtgtagatcatatccacgccttgaannnnnnnnnnnnnnnnnnnnnnnnnnnnnnnnnnnnnnnnnnnnnnnnnnnnnnnnnnnnnnnnnnnnnnnnnnnnnnnnnnnnnnnnnnnnnnnnnnnnnnnnnnnnnnnnnnnnnnnnnnnnnnnnnnnnngacaataaataacaatgccgggcc-tttaaggtctggcacttggaatgagaacaactcaaaccacttaacgaggatcaattggagggcaagtctggtgccagcagccgcggtaattccagctccaatagcgtatattaaagttgttgcagttaaaaagct-cgtagttggatttgtggtggtacctg-aatgcc-attttttggttcagtcaggtgctgtcatctttgggtgaaatctgtgtggcattaggttgtcatgcagaggatgcctatcatttactg-tgaaaaaatcagcgcgttcaaagcaggcttatgccattgaatgtattagcatggaataataagataggaccttggtactattttgttggtttgtgcaccgaggtaatgattaatagggacagttgggggtattcgtattccattgtcagaggtgaaattcttggatttttggaagacgaactactgcgaaagcatttaccaaggatgttttcattaatcaagaacgaaagttaggggatcgaagatgattagataccatcgtagtcttaaccataaactatgccgacaagggattggtggggcttcgtaatgtctccatcagcaccttaataagcggaggaaaagaaactaactaggattccctcagtaagggcgactgaagcgggaatagctcaagatgtaaatcggtgtttc-ggcactgaattgtggtctacagactctagcgttaag--tgcctgggtgaag-tctcttggaacagagcggcgaagagggtgagacccccgtgaacccggaccttc-aagcgagtgtcgatgagtcgagttgtttgggattgcagctcaaagtgggtggtaaattccatctaaagctaaataccggtgggaaaccgatagtgaacaagtaccgtgagggaaagatgcaaagaactttgaaaagagagttaaagagtacctgaaattgctgaaagggaagcgaaggaaaccagtgcttgc-aatgtcatattttccaacctgcttgcgggtaggacgctgtgt-cat--gcaatgtctcggttggttggggggagttaaactgcgtagaggtagttgacctctgc---atgc-------------aaaactttgcctgactgag---ttgatacgaaatggttttcttctccccgnnnnnnn
#Cymbopleura_sp._TN-2014_B37_KJ011816


0
agtgaccgttacgaatctggtgtaatcccttacgctaaaatgggttactgggatgcttcatacgcagtaaaaactactgatgttcttgcattattccgtattacaccacaaccaggtgtagatccagtagaagctgctgcagctgtagctggtgagtcttcaacagcaacatggacagttgtatggactgatttattaacagcttgtgatcgttaccgtgctaaagcttaccgtgtagatccagttccaaatacaacagatcaattcttcgcttttatcgcatacgaatgtgatttattcgaagaaggttcattagctaacttaactgcttctatcattggtaacgtatttggttttaaagccatttctgcattacgtttagaagatatgcgtattcctcactcatatttaaaaacattccaaggtcctgcaactggtattattgtagaacgtgaacgtttaaacaaatacggtgctccattattaggtgcaacagtaaaaccaaaattaggtttatctggtaaaaactacggtcgtgtagtttatgaaggcttaaaaggtggtttagacttcttaaaagatgatgaaaacattaactctcaaccattcatgcgttggagagagcgtttcttatactgtatggaaggtattaaccgtgctgctgcagctacaggtgaagttaaaggttcatacttaaacatcactgctggtacaatggaagaagtgtataaacgtgctgaatatggtaaagctgttggttctgtaatcgtaatgatcgatttagttatgggttacacagcaattcaaagtgctgctatctgggctcgtgataatgattgtttattacacttacaccgtgcaggtaactcaacttacgctcgtcaaaaaaatcatggtattaacttccgtgttatttgtaaatggatgcgtatgtgtggtgtagatcatatccacgcgggtacagttgttggtaaattagaaggtgatcctttaatgattaaaggtttctacgatgttttaagattaacacacttagatgttaacttaccatacggtatcttcttcgaaatgacatgggctagtttacgtaaatgtgacaataaataacaatgccgggcc-tttaaggtctggcacttggaatgagaacaactcaaaccacttaacgaggaccaattggagggcaagtctggtgccagcagccgcggtaattccagctccaatagcgtatattaaagttgttgcagttaaaaagct-cgtagttggatttgtggtggtatatg-attgccaatttttcggtccagtcagatgctgccatctttgggtggaatctgtgtggcattaggttgtcatgaagaggatgcctatcatttactg-tgaaaaaatcagtgcgttcaaagcaggcttatgccattgaatgtattagcatggaataataagataggaccttggtactattttgttggtttgtgcaccgaggtaatgattaatagggacagttgggggtattcgtattccattgtcagaggtgaaattcttggatttttggaagacgaactactgcgaaagcatttaccaaggatgttttcattaatcaagaacgaaagttaggggatcgaagatgattagataccatcgtagtcttaaccataaactatgccgacaagggattggtggggcttcgtaatgtctccatcagcaccttaataagcggaggaaaagaaactaacaaggattctctcagtaagggcgactgaagcgggaatagctcaagatgtgaatcggtgtctc-ggcactgaattgtggtctatagactctcacgtt-ac--tgactgggtgaag-tctcttggaaaagagcggcgaagagggtgagacccccgtgaacctgggtaatt-aagtgagtgtcgatgagtcgagttgtttgggattgcagctcaaagtgggtggtaaattccatctaaagctaaataccggtgggaaaccgatagtgaacaagtaccgtgagggaaagatgcaaagaactttgaaaagagagttaaagagtacctgaaattgctgaaagggaagcgaaggaaaccagttttcgc-attctcatattatcccagccgcttgcgggtaggacgctgtga-cat--gtgacgtctcagttggttgggttgacttgaattgcgtagtggtagttgacctctgc---atgc-------------aaaacttggcctgactgag---ttgatacgaaatggctttcttctccccgtcttgaa
#Cymbopleura_sp._TN-2014_CH254_KJ011817


0
agtgaccgttacgaatctggtgtaatcccttacgctaaaatgggttactgggatgcttcatacgcagtaaaaactactgatgttcttgcattattccgtattacaccacaaccaggtgtagatccagtagaagctgctgcagctgtagctggtgagtcttcaacagcaacatggacagttgtatggactgatttattaacagcttgtgatcgttaccgtgctaaagcttaccgtgtagatccagttccaagtacaacagatcaattcttcgctttwattgcatacgaatgtgatttattcgaagaaggttcattagctaacttaacagcttctatcattggtaacgtattcggttttaaagccatttctgcattacgtttagaagatatgcgtattcctcactcatatttaaaaacattccaaggtcctgcaactggtattattgtagaacgtgaacgtttaaacaaatacggtgctccattattaggtgcaacagtaaaaccaaaattaggtttatctggtaaaaactacggtcgtgtagtttacgaaggtttaaaaggtggtttagacttcttaaaagatgatgaaaacattaactctcaaccatttatgcgttggagagagcgtttcttatactgtatggaaggtattaaccgtgctgctgcagctacaggtgaagttaaaggttcatacttaaacattactgctggtacaatggaagaagtgtacaaacgtgctgagtatggtaaagctgttggttctgtaattgtaatgatcgatttagttatgggttatacagcaattcaaagtgctgctatgtgggctcgtgacaatgattgtcttttacacttacaccgtgcaggtaactcaacttacgctcgtcaaaaaaatcatggtattaacttccgtgttatttgtaaatggatgcgtatgtctggtgtagatcatatccacgctggtacagttgttggtaaattagaaggtgatcctttaatgattaaaggtttctacgatactttaagattaacacacttagatgttaacttaccatacggtatcttcttcgaaatgacatgggctagtttacgtaaatgtgacaataaataacaatgccgggcc-tttaaggtctggcacttggaatgagaacaactcaaaccacttaacgaggatcaattggagggcaagtctggtgccagcagccgcggtaattccagctccaatagcgtatattaaagttgttgcagttaaaaagct-cgtagttggatttgtggtggtagttg-attgcc-attttttggttcagtcagttgctgtcatctttgggtggaatttgtgtggcattaggttgtcatgcagaggatgcctaccatttactg-tgaaaaaatcagygcgttcaaagcaggcttatgccattgaatgtattagcatggaataataagataggaccttggtactattttgttggtttgtgcaccgaggtaatgattaatagggacagttgggggtattcgtattccattgtcagaggtgaaattcttggatttttggaagacgaactactgcgaaagcatttaccaaggatgttttcattaatcaagaacgaaagttaggggatcgaagatgattagataccatcgtagtcttaaccataaactatgccgacaagggattggtggggcttcgtaatgtctccatcagcaccttattaagcggaggaaaagaaactaactaggattcccccagtaagggcgactgaagcgggaatagctcaagatgtgaatcggtgtcaa-ggcactgaattgtggtctatagacacttgcgtt-ag--tgtctgggtgaag-tctcttggaacagagcggcgaagagggtgagacccccgttaacctgggctttg-aagcgcgtgtcgatgagtcgagttgtttgggattgcagctcaaagtgggtggtaaattccatctaaagctaaataccggtgggaaaccgatagtgaacaagtaccgtgagggaaagatgcaaagaactttgaaaagagagttaaagagtacctgaaattgctgaaagggaagcgaaggaaaccagtgcctgc-tttgccatattttcccatctgcttgcgggtaggacgctgtgg-cat--gcgacgtctcggttggttgggtgaagttgaactgcgtagtggtagttgacctctgc---atgc-------------aaaacttggcctgactgag---ttgatacgaaatggttttcttctccccgtcttgaa
#Didymosphenia_dentata_B547_KJ011818


0
agtgaccgttacgaatctggtgtaatcccttacgctaaaatgggttactgggatgcttcatacgcagtaaaaactactgacgttcttgcattattccgtattacaccacaaccaggtgtggatccagtagaagctgctgcagctgtagctggtgaatcttcaacagcaacatggacagttgtatggacagatttattaacagcttgtgaccgttaccgtgctaaagcttaccgtgtagacccagttccaaatacaacagatcaatttttcgcgtttatcgcatatgaatgtgatttatttgaagaaggttcattagcgaatttaacagcgtctatcattggtaacgtattcggtttcaaagccgtttctgcattacgtttagaagatatgcgtattcctcactcatacttaaaaacattccaaggtcctgcaactggtattattgtagaacgtgagcgtttaaacaaatacggtgctccattattaggtgctacagtaaaaccaaaattaggtttatctggcaaaaactacggtcgtgtagtttatgaaggtttaaaaggtggtttagacttcttaaaagatgacgaaaacattaactctcaaccatttatgcgttggagagaacgtttcttatactgtatggaaggtattaaccgtgcggctgcagctacaggtgaagttaaaggttcatacttaaacatcactgcgggtacaatggaagaagtatacaaacgtgctgagtacggtaaagctgtaggttctatcgttgtaatgatcgatttagttatgggttacacagcaattcaaagtgctgctatttgggctcgtaataacgatatgcttttacatttacaccgtgcaggtaactctacttacgctcgtcaaaagaatcatggtattaacttccgtgtaatctgtaaatggatgcgtatggctggtgtagatcatatccatgctggtacagttgttggtaaattagaaggtgatcctttaatgattaaaggtttctacgatgttttaagattaacaaatttagatgttaatttaccatacggtattttctttgaaatgacatgggctagtttacgtaaatgtgacaataaataacaatgccgagcc-cttgtggtttggcacttggaatgagtacaactcaaaccacttaacgaggatcaattggagggcaagtctggtgccagcagccgcggtaattccagctccaatagcgtatattaaagttgttgcagttaaaaagct-cgtagttggatttgtgatggaatttg-aatact----tttaaagtgtttcagaaactgtcatctgtgggtggaatttgtttggcattaggttgtcaggcagaggatgcctatcctttactg-tgaaaaaatcagtgcgttcaaagcagacttatgtcgatgaatgtattagcatggaataataagataggacctttgtactattttgttggtttgtgtatagaggtaatgattaaaaggaacagttgggggtatttgtattccattgtcagaggtgaaattcttggatttttggaagacaaactactgcgaaagcatttaccaaggatgttttcattaatcaagaacgaaagttaggggatcgaagatgattagataccatcgtagtcttaaccataaactatgccaacaagggattggtggggtttcgtaatgtccccatcagcaccttaataagcggaggaaaagaaactaacaaggattctcttagtaagggcgactgaagcgagaatagctcaagatgttaattggtgtgtaatgcactgaattgtggtctattgatatttgtgtt-aa--aatgtggataaag-tctcctggaatggagcggcatagagggtgacacccccgtgaatctacgttaca-aaacttttatcattgagtcgagttgcttgggattgcagctctaagtgggtggtaaattccatctaaagctaaatatttttgggaaaccgatagtgaacaagtaccgtgagggaaagatgcaaagaactttgaaaagagagttaaagagtacctgaaattgctgaaagggaagcgaagaaaaccagtgtaagt-taaaacatatttgtcacctggcttgctgggagaccgctatgc-ttg--acgtcgcctcggttggttggattgggaaaatatttgtgatttctgttagagattgc---atag--------------ttttttgatctgactgag---ttgagtcaaaatggttttcttcaccccgtcttgaa
#Didymosphenia_geminata_B40_KJ011820


0
agtgaccgttacgaatctggtgtaatcccttacgctaaaatgggttactgggatgcttcatacgcagtaaaaactactgacgttcttgcattattccgtattacaccacaaccaggtgtggatccagtagaagctgctgcagctgtagctggtgagtcttcaacagcaacatggacagttgtatggacagatttattaacagcttgtgaccgttaccgtgctaaagcttaccgtgtagatccagttccaaatacaactgatcaatttttcgcttttatcgcatacgaatgtgatttatttgaagaaggttcattagcgaatttaacagcgtctatcattggtaacgtattcggtttcaaagccgtttctgcattacgtttagaagatatgcgtattcctcactcatacttaaaaacattccaaggtcctgcaactggtattattgtagaacgtgagcgtttaaacaaatacggtgctccattattaggtgctacagtaaaaccaaaattaggtttatcaggcaaaaactacggtcgtgtagtttatgaaggtttaaaaggtggtttagacttcttaaaagatgacgaaaacattaactctcaaccatttatgcgttggagagaacgtttcttatactgtatggaaggtattaaccgtgctgctgcagctacaggtgaagttaaaggttcatacttaaacatcactgctggtacaatggaagaagtatacaaacgtgctgagtacggtaaagctgtaggttctatcgttgtaatgatcgatttagttatgggttacacagcaattcaaagtgctgctctttgggctcgtgataacgatatgcttttacatttacaccgtgcaggtaactctacttacgctcgtcaaaagaatcatggtattaacttccgtgtaatctgtaaatggatgcgtatggctggtgtagatcatatccacgctggtacagttgttggtaaattagaaggtgatcctttaatgattaaaggtttctacgacgttttaagattaacaaatttagatgttaatttaccatacggtattttctttgaaatgacatgggctagtttacgtaaatgtgacaataaataacaatgccgagcc-cttgtggtttggcttttggaatgagaacaactcaaaccacttaacgaggatcaattggagggcaagtctggtgccagcagccgcggtaattccagctccaatagcgtatattaaagttgttgcagttaaaaagct-cgtagttggatttgtgatggaatttg-aatact----tttaaagtgtttcagaaactgtcatctgtgggtggaatttgtttggcattaggttgtcaggcaaaggatgcctatcctttactg-tgaaaaaatcagtgcgttcaaagcagacttatgtcgatgaatgtattagcatggaataataagataggacctttgtactattttgttggtttgtgtatagaggtaatgattaaaaggaacagttgggggtatttgtattccattgtcagaggtgaaattcttggatttttggaagacaaactactgcgaaagcatttaccaaggatgttttcattaatcaagaacgaaagttaggggatcgaagatgattagataccatcgtagtcttaaccataaactatgccaacaagggattggtggggtttcgtaatgtccccatcagcaccttaataagcggaggaaaagaaactaacaaggattctcttagtaagggcgactgaagcgagaatagctcaagatgttaattggtgtgtaatgcactgaattgtggtctattgatatttgtgtt-ac--tatgtggatgaag-tctcctggaacggagcggcatagagggtgatacccccgtgaatccacgttaca-aaacttttatcattgagtcgagttgcttgggattgcagctctaagtgggtggtaaattccatctaaagctaaatatttttgggaaaccgatagtgaacaagtaccgtgagggaaagatgcaaagaactttgaaaagagagttaaagagtacctgaaattgctgaaagggaagcgaagaaaaccagtgtaagt-taaaacatatttgtcacctggcttgctgggagaccgctatgc-tta--acgtcgcctcggttggttggattggaaaaatatttgtggtttctgttaggaattgc---atag--------------ttttttgatctgactgag---ttgagtcaaaatggttttcttcaccccgtcttgaa
#Didymosphenia_geminata_CH058_KJ011819


0
agtgaccgttacgaatctggtgtaatcccttacgctaaaatgggttactgggatgcttcatacgcagtaaaaactactgacgttcttgcattattccgtattacaccacaaccaggtgtggatccagtagaagctgctgcagctgtagctggtgagtcttcaacagcaacatggacagttgtatggacagatttattaacagcttgtgaccgttaccgtgctaaagcttaccgtgtagatccagttccaaatacaactgatcaatttttcgcgtttatcgcatacgaatgtgatttatttgaagaaggttcattagcgaatttaacagcgtctatcattggtaacgtattcggtttcaaagccgtttctgcattacgtttagaagatatgcgtattcctcactcatacttaaaaacattccaaggtcctgcaactggtattattgtagaacgtgagcgtttaaacaaatacggtgctccattattaggtgctacagtaaaaccgaaattaggtttatcaggcaaaaactacggtcgtgtagtttatgaaggtttaaaaggtggtttagacttcttaaaagatgacgaaaacattaactctcaaccatttatgcgttggagagaacgtttcttatactgtatggaaggtattaaccgtgctgctgcagctacaggtgaagttaaaggttcatacttaaacatcactgctggtacaatggaagaagtatacaaacgtgctgagtacggtaaagctgtaggttctatcgttgtaatgatcgatttagttatgggttacacagcaattcaaagtgctgctctttgggctcgtgataacgatatgcttttacatttacaccgtgcaggtaactctacttacgctcgtcaaaagaatcatggtattaacttccgtgtaatctgtaaatggatgcgtatggctggtgtagatcatatccacgctggtacagttgttggtaaattagaaggtgatcctttaatgattaaaggtttctacgatgttttaagattaacaaatttagatgttaatttaccatacggtattttctttgaaatgacatgggctagtttacgtaaatgtgacaataaataacaatgccgagcc-cttgtggtttggcacttggaatgagaacaactcaaaccacttaacgaggatcaattggagggcaagtctggtgccagcagccgcggtaattccagctccaatagcgtatattaaagttgttgcagttaaaaagct-cgtagttggatttgtgatggaatttg-aatact----tttaaagtgtttcagaaactgtcatctgtgggtggaatttgtttggcattaggttgtcagacagaggatgcctatcctttactg-tgaaaaaatcagtgcgttcaaagcagacttacgtcgatgaatgtattagcatggaataataagataggacctttgtactattttgttggtttgtgtatagaggtaatgattaaaaggaacagttgggggtatttgtattccattgtcagaggtgaaattcttggatttttggaagacaaactactgcgaaagcatttaccaaggatgttttcattaatcaagaacgaaagttaggggatcgaagatgattagataccatcgtagtcttaaccataaactatgccaacaagggattggtggggtttcgtaatgtccccatcagcaccttaataagcggaggaaaagaaactaacaaggattctcttagtaagggcgactgaagcgagaatagctcaagatgttaattggtgtgtcatgcactgaattgtggtctattgatatttgtgtt-aa--aatgtggatgaag-tctcctggaatggagcggcagagagggtgacacccccgtgaatctacgttgca-aaacttttatcattgagtcgagttgcttgggattgcagctctaagtgggtggtaaattccatctaaagctaaatatttttgggaaaccgatagtgaacaagtaccgtgagggaaagatgcaaagaactttgaaaagagagttaaagagtacctgaaattgctgaaagggaagcgaagaaaaccagtgtaagt-taaaacatatttgtcacctggcttgctgggagaccgctatgc-tta--acgtcgcctcggttggttggattggaaaaatatttgtggtttctgttagagactgc---atag--------------ttttttgatctgactgag---ttgagtcaaaatggttttcttcaccccgtcttgaa
#Encyonema_caespitosum_AT-214Gel03_AM710502


0
nnnnnnnnnnnnnnnnnnnnnnnnnnnnnnnnnnnnnnnnnnnnnnnnnnnnnnnnnnnnnnnnnnnnnnnnnnnnnnnnnnnnnnnnnnnnnnnnnnnnnnnnnnnnnnnnnnnnnnnnnnnnnnnnnnnnnnnnnnnnnnnnnnnnnnnnnnnnnnnnnnnnnnnnnnnnnnnnnnnnnnnnnnnnnnnnnnnnnnnnnnnnnnnnnnnnnnnnnnnnnnnnnnnnnnnnnnnnnnnnnnnnnnnnnnnnnnnacagatcacttcttcgcattcgttgcttacgaatgtgatttatttgaagaaggttcattagctaacttaacagcgtctatcattggtaacgtattcggtttcaaagccatttctgcattacgtttagaagatatgcgtattcctcactcatatttaaaaacattccaaggtcctgcgactggtattattgttgaacgtgagcgtttaaataaatacggtgctccattattaggtgcaacagtaaaaccaaaattaggtttatctggtaaaaactatggtcgtgtagtttatgaaggtttaaaaggtggtttagacttcttaaaagatgacgaaaacattaactcgcaaccatttatgcgttggagagagcgtttcttatactgtatggaaggtattaaccgtgctgctgcagctacaggtgaaattaaaggttcatacttaaacatcactgctggtacaatggaagaagtgtacaaacgtgctgaatacggtaaagctgtaggttctataatcgtaatgatcgatttagttatgggctatacagcaattcaaagtgctgctatctggtctcgtgacaatgatatgcttttacatttacaccgtgctggtaactctacatatgcacgtcaaaaaaatcatggtattaacttccgtgttatctgtaaatggatgcgtatgtcaggtgtagatcatattcacgcgggnnnnnnnnnnnnnnnnnnnnnnnnnnnnnnnnnnnnnnnnnnnnnnnnnnnnnnnnnnnnnnnnnnnnnnnnnnnnnnnnnnnnnnnnnnnnnnnnnnnnnnnnnnnnnnnnnnnnnnnnnnnnnnnnnnnnnnnngacaataaataacaatgccgggcc-tttcaggtctggcacttggaatgagaacaattcaaaccacttatcgagtatcgattggagggcaagtctggtgccagcagccgcggtaattccagctccaatagcgtatattaaagttgttgcagttaaaaagct-cgtagttggatttgtggtggattgtg-gtgtcc--tcttttggtctcgccacgatctgccatccttgggtggaacctgcgtggcattaggttgtcgtgtaggggatgcccaccatttactg-tgaaaaaatcagcgcgttcaaagcaggcttatgccgttgaatgtattagcatggaataataagataggaccttggtactattttgttggtttgtgcaccgaggtaatgattaatagggacagttgggggtattcgtattccattgtcagaggtgaaattcttggatttctggaagacgaactactgcgaaagcatttaccaaggatgttttcattaatcaagaacgaaagttaggggatcgaagatgattagataccatcgtagtcttaaccataaactatgccgacaagggattggtggagttccgtaatgtctccatcagcaccttactaagcggaggaaaagaaactaacaaagattccctcagtaagggcgactgaagggggaatagttcaatttgtgaatcaatgtcct-gacattgaattgtggtctacagtatcgaacatc-aa--tgaccggatcaag-tcccttggaatagggcggccgagagggtgagacccccgttcatctggtcaatg-aagtgagattctatgagtcgagttgtttgggattgcagctcaaagtgggtggtaaattccatctaaaactaaatattggtgggagaccgatagcaaacaagtaccgtgagggaaagatgcaaagaactttgaaaagagagttaaagagtacctgaaattgctgaaagggaagcgaaggaaactagtgtcgac-ctcgtcatatttttctgtctgcttgcggatagaacgctgtgg-cgg--gtagggtcagtattggttgggtaacatgtaaatgtgtcaagggagttgaccttgat---ctat-------------gacctgttgtcctactgat---tgctgacaaaatggttttcttctccctgnnnnnnn
#Encyonema_minutum_22vi092A_KJ011823


0
agtgaccgttacgaatctggtgtaatcccttacgctaaaatgggttactgggatgcttcatatgcagtaaaaactactgacattcttgcattattccgtattacacctcaaccaggggtagatccagtagaagctgctgcagctgtagctggtgagtcttcaacagcaacatggacagttgtatggactgatttattaacagcttgtgaccgttaccgtgctaaagcttaccgtgtagatccagttccaaatacaacagaccaattcttcgcattcatcgcttatgaatgtgatttatttgaagaaggttcattagctaacttaacagcatctatcattggtaacgtattcggtttcaaagccgtttctgcattacgtttagaagatatgcgtattcctcactcatatttaaaaacattccaaggtcctgcgactggtattattgttgaacgtgaacgtttaaacaaatacggtgcaccattattaggtgcaacagtaaaaccaaaattaggtttatctggtaaaaactacggtcgtgtagtttatgaaggtttaaaaggtggtttagacttcttaaaagatgatgaaaacattaactctcaaccattcatgcgttggagagaacgtttcttatactgtatggaaggtattaaccgtgctgctgcagctacaggtgaagttaaaggttcatacttaaacatcactgctggtacaatggaagaagtttacaaacgtgctgagtacggtaaagctgtaggttctgtagttgtaatgatcgatttagttatgggttacacagcgattcaaagtgctgcaatctggtctcgtgaaaacgatatggttttacatttacaccgtgcaggtaactcaacttatgcacgtcaaaaaaatcatggtattaacttccgtgtaatctgtaaatggatgcgtatggctggtgtagatcatattcacgcaggtactgttgttggtaaattagaaggcgatcctttaatgattaaaggtttctacgatgttttacgattaacaaatttagatgttaacttaccatatggtatcttcttcgagatgacatgggctagtttacgtaaatgtgacaataaataacaatgccgggcc-tttcaggtctggcacttggaatgagaacaattcaaaccacttatcgaggatcgattggagggcaagtctggtgccagcagccgcggtaattccagctccaatagcgtatattaaagttgttgcagttaaaaagct-cgtagttggatttgtggtgaattgta-gcgtcc--tcttttggtcttgctgcaatttgccatccttgggcggaatctgtgtggcattaggttgtcgtgcaggggaggctcatcatttactg-tgaaaaaatcagcgcgttcaaagcaggcttaggccgttgaatgtattagcatggaataataagatagggccttggtactattttgttggtttgtgcaccgaggtaatgattaatagggacagttgggggtattcgtattccattgtcagaggtgaaattcttggatttctggaagacgaactactgcgaaagcatttaccaaggatgttttcattaatcaagaacgaaagttaggggatcgaagatgattagataccatcgtagtcttaaccataaactatgccgacaagggattggtggagtttcgtaatgtctccatcagcaccttaataagcggaggaaaagaaactaaccaggattcccccagtaagggcgactgaagtgggaatggcttaagttgtgaatcgatgctty-ggcaccgaattgtggtctaccgatgtttrcact-aa--ggaccgggtcaag-tcccttggaatagggtggcagagagggtgagacccccgtacwcctggttcacg-gagcaaatgtctaagagtcgagttgtttgggattgcagctctaatygggtggtaaattccatctaaagctaaatactggtgggagaccgatagcaaacaagtaccgtgagggaaagatgcaaagaactttgaaaagagagttaaagagtacctgaaattgctgaaagggaagcgaaggaaaccagtgtaggc-cgaatcataatttcctgcttgcttgcatacgggacgctatggtttg--accgagtcatgtttggttgtagcaggtgcaaaaagctcgagggagttgacctagtt---ccat-------------tgcacctgtcatgactgaa---gagaggcgraatggctttcttctccccgtcttgaa
#Encyonema_muelleri_16vi091B_KJ011825


0
agtgaccgttacgaatctggtgtaatcccttacgctaaaatgggttactgggatgcatcatacgcagtaaaaactactgatgttcttgcattattccgtattacaccgcaaccaggggtagatccagtagaagctgcggcggctgtagctggtgagtcttcaacagctacatggacagttgtatggactgatttattaacagcttgtgaccgttaccgtgctaaagcttaccgtgtagatccagttccaaatacaacagatcaattcttcgcattcattgcttacgaatgtgatttatttgaagaaggttcattagctaacttaacagcgtctatcattggtaacgtattcggtttcaaagccgtttctgcattacgtttagaagatatgcgtattcctcactcatatttaaaaacattccaaggtcctgcgactggtattattgttgaacgtgagcgtttaaataaatacggtgctccattattaggtgcaacagtaaaaccaaaattaggtttatctggtaaaaactatggtcgtgtagtttatgaaggtttaaaaggtggtttagacttcttaaaagatgacgaaaacattaactcgcaaccatttatgcgttggagagagcgtttcttatactgtatggaaggtattaaccgtgctgctgcagctacaggtgaaattaaaggttcatacttaaacatcactgctggtacaatggaagaagtgtacaaacgtgctgaatacggtaaagctgtaggttctgtaatcgtaatgatcgatttagttatgggctatacagcaattcaaagtgctgctatctggtctcgtgacaatgatatgcttttacatttacaccgtgctggtaactctacatatgcacgtcaaaaaaatcatggtattaacttccgtgttatctgtaaatggatgcgtatgtcaggtgtagatcatattcacgcgggtacagttgttggtaaattagaaggtgatcctttaatgattaaaggtttctacgatactttacgtttaacaaacatggatgttaacttaccttatggtatcttctttgagatgacatgggctagtttacgtaaatgtgacaataaataacaatgccgggcc-tttcaggtctggcacttggaatgagaacaattcaaaccacttatcgagtatcgattggagggcaagtctggtgccagcagccgcggtaattccagctccaatagcgtatattaaagttgttgcagttaaaaagct-cgtagttggatttgtggtggattgtg-gcgtcc--tcttttggttctgtcacgatcagccatccttgggtggaacctgcgtggcattaggttgtcgtacaggggatgctcatcatttactg-tgaaaaaatcagtgcgttcaaagcaggcttatgccgttgaatgtattagcatggaataataagataggaccttggtactattttgttggtttgtgcaccgaggtaatgattaatagggacagttgggggtattcgtattccattgtcagaggtgaaattcttggatttctggaagacgaactactgcgaaagcatttaccaaggatgttttcattaatcaagaacgaaagttaggggatcgaagatgattagataccatcgtagtcttaaccataaactatgccgacaagggattggtggagtttcgtaatgtctccatcagcaccttactaagcggaggaaaagaaactaacaaagattccctcagtaagggcgactgaagggggaatagttcaatttgtgaatcaatgtcct-gacattgaattgtggtctacagtatcgaacatc-aa--tgaccggatcaag-tcccttggaatagggcggccgagagggtgagacccccgttcatctggtcaatg-aagtgagattctatgagtcgagttgtttgggattgcagctcaaagtgggtggtaaattccatctaaaactaaatattggtgggagaccgatagcaaacaagtaccgtgagggaaagatgcaaagaactttgaaaagagagttaaagagtacctgaaattgctgaaagggaagcgaaggaaactagtgtcgac-ctcgtcatatttttctgtctgcttgcggatagaacgctgtgg-cgg--gtagggtcagtattggttgggtaacatgtaaatgtgtcaagggagttgaccttgat---ctat-------------gacctgttgtcctactgat---tgctgacaaaatggttttcttctccccgtcttgaa
#Encyonema_prostratum_CH226_KJ011827


0
agtgaccgttacgaatctggtgtaatcccttacgctaaaatgggttactgggatgcatcatacgcagtaaaaactactgatattcttgcattattccgtattacaccgcaaccaggggtagatccagtagaagctgcggcggctgtagctggtgagtcttcaacagctacatggacagttgtatggactgatttattaacagcttgtgaccgttaccgtgctaaagcttaccgtgtagatccagttccaaatacaacagatcaattcttcgcattcatcgcttacgaatgtgatttatttgaagaaggttcattagctaacttaacagcgtctatcattggtaacgtattcggtttcaaagccgtttctgcattacgtttagaagatatgcgtattcctcactcatatttaaaaacattccaaggtcctgcgactggtattattgttgaacgtgagcgtttaaacaaatatggtgctccattattaggtgcaacagtaaaaccaaaattaggtttatctggtaaaaattacggtcgtgtagtttatgaaggtttaaaaggtggtttagacttcttaaaagatgacgaaaacattaactctcaaccatttatgcgttggagagaacgtttcttatactgtatggaaggtattaaccgtgctgcagcagctactggtgaagttaaaggttcatacttaaacatcactgctggtacaatggaagaagtttacaaacgtgctgaatacggtaaagctgtaggttctgtagttgtaatgatcgatttagttatgggttatacagcaattcaaagtgctgctatctggtctcgtgacaatgatatggttttacatttacaccgtgctggtaactctacatatgcacgtcaaaaaaatcatggtattaacttccgagttatctgtaaatggatgcgtatggctggtgtagatcacattcacgctggtacagttgttggtaaattagaaggtgatcctttaatgattaaaggtttctacgatactttacgtttaacaaacttagatgttaacttaccttacggtatcttcttcgaaatgacatgggctagtttacgtaaatgtgacaataaataacaatgccgggcc-tttcaggtctggcacttggaatgagaacaattcaaaccacttatcgaggatcgattggagggcaagtctggtgccagcagccgcggtaattccagctccaatagcgtatattaaagttgttgcagttaaaaagct-ygtagttggatttgtggtggattgtg-gtgtcc--ttttttggtctcgctatgatttgccatccttgggtggaacctgcgtggcattaggttgtcgtgtaggggatgcccatcatttactg-tgaaaaaatcagcgcgttcaaagcaggcttatgccgttgaatgtattagcatggaataataagataggaccttggtactattttgttggtttgtgcaccgaggtaatgattaatagggacagttgggggtattcgtattccattgtcagaggtgaaattcttggatttctggaagacgaactactgcgaaagcatttaccaaggatgttttcattaatcaagaacgaaagttaggggatcgaagatgattagataccatcgtagtcttaaccataaactatgccgacaagggattggtggagtttcgtaatgtctccatcagcaccttactaagcggaggaaaagaaactaactaggattccctcagtaagggcgactgaagtgggaatagttcaagatgtgaatcaatgtctc-gacattgaattgtggtctacaaaatcgaacgcc-aa--tgaccaggtcaag-tcccttggaatagggcggctgagagggtgagacccccgttcatctggtcaacgtaagtgagatttgatgagtcgagttgtttgggattgcagctcaaagtgggtggtaaattccatctaaaacttaataccggtgggagaccgatagcaaacaagtaccgtgagggaaagatgcaaagaactttgaaaagagagttaaagagtacctgaaattgctgaaagggaagcgaaggaaaccagtgttgac-ctggtcatattttcctgtctgcttgcgggcaggacgctgtgg-cgg--gtagagtctttgttcattggatgagatgcaaatgcgttaagggagttgaccttgat---gtgc-------------ggtacctcggcttactgac---aactgacaaaatggttttcttctccccgtcttgaa
#Encyonema_triangulum_2vii091_KJ011828


0
agtgaccgttacgaatctggtgtaatcccttacgctaaaatgggttactgggatgcttcatatgcagtaaaaactactgacgttcttgcattattccgtattacaccgcaaccaggggtagatccagtagaagctgctgcggctgtagctggtgagtcttcaacagcaacatggacagttgtatggactgatttattaacagcttgtgaccgttaccgtgctaaagcttaccgtgtagatccagttccaaatacaacagatcaattctttgcatttatcgcttatgaatgtgatttatttgaagaaggttcgttagctaacttaacagcatctatcattggtaacgtattcggtttcaaagccgtttctgcattacgtttagaagatatgcgtattcctcactcatatttaaaaacattccaaggtcctgcgactggtattattgtagaacgtgagcgtttaaacaaatacggtgctccattattaggtgcaacagtaaaaccaaaattaggtttatctggtaaaaactatggtcgtgtagtttatgaaggtttaaaaggtggtttagacttcttaaaagatgatgaaaacattaactctcaaccattcatgcgttggagagaacgtttcctatactgtatggaaggtattaaccgtgctgctgcagctacaggtgaagttaaaggttcatacttaaacatcactgcgggtacaatggaagaagtttacaaacgtgctgaatacggaaaagctgtaggctctatagtcgtgatgatcgatttagttatgggttacacagcaattcaaagtgctgcaatttggtctcgtgaaaacgatatgcttttacatttacaccgtgcaggtaactctacttacgcgcgtcaaaaaaatcatggtattaacttccgtgtaatctgtaaatggatgcgtatggctggtgtagatcatatccacgcaggtacagttgttggtaaattagaaggtgatcctttaatgattaaaggtttctacgatactttacgattaacaaacttagatgttaacttaccatatggtatcttcttcgaaatgacatgggctagtttacgtaaatgtgacaataaataacaatgccgggcc-ttacaggtctggcacttggaatgagaacaattcaaaccacttatcgaggatcgattggagggcaagtctggtgccagcagccgcggtaattccagctccaatagcgtatattaaagttgttgcagttaaaaagct-cgtagttggatttgtggttgattgga-gagtcc--tcttttggtactttcatgatcagccatccttgggtggaacctgtgtggcattaggttgtcgtgctggggatgctcatcatttactg-tgaaaaaatcagcgcgttcaaagcaggcttatgccgttgaatgtaatagcatggaataataagataggaccttggtactattttgttggtttgtgcaccgaggtaatgattaatagggacagttgggggtattcgtattccattgtcagaggtgaaattcttggatttttggaagacgaactactgcgaaagcatttaccaaggatgttttcattaatcaagaacgaaagttaggggatcgaagatgattagataccatcgtagtcttaaccataaactatgccgacaagggattggtggagtttcgtaatgtctccatcagcaccttactaggcggaggaaaagaaactaaccaggattccctcagtaagggcgactgaagcgggaatagcccagcatgtgaatcgatgtttc-ggcatcgaattgtggtctaaagaatcttgtgtc-aa--tgactgggtcaag-tcccttggaatagggcggcagagagggtgagacccccgtttacctagtctatg-aagcaagtttccatgagtcgagttgtttgggattgcagctcaaagtgggtggtaaattccatctaaggctaaatactggtgggagaccgatagcaaacaagtaccgtgagggaaagatgcaaagaactttgaaaagagagttaaagagtacctgaaattgctgaaagggaagcgaaggaaatcagtgataac-ttgttcacatttttctgtctgcttgcagatggaacgctgtggcctt--gttgcgtcaatcttagttgtgcgaggtgcaaatgcgtcgagggagttgaccaagac---ttgc-------------tggacccagtgcgaccgaa---agatgacgaaatggttttcttctccccgtcttgaa
#Encyonopsis_sp._TN-2014_CH021_KJ011829


0
agtgaccgttacgaatctggtgtaatcccttacgctaaaatgggttactgggatgcttcatacgcagtaaaaactacggatattcttgcattattccgtattacgccacaaccaggtgtagatccagtagaagctgcagcagctgtagctggtgagtcttcaacagcaacatggacagttgtatggactgatttattaacagcttgtgatcgttaccgtgctaaagcttaccgtgtagatccagttccaaatacaactgatcaattcttcgcttttatcgcatacgaatgtgatttatttgaagaaggttcattagctaatttaacagcttctattattggtaacgtattcggtttcaaagccgtttctgcattacgtttagaagatatgcgtattcctcactcatacttaaaaacattccaaggtcctgcaactgggattattgtagaacgtgaacgtttaaacaaatacggtgcacctttattaggtgcaacagtaaaaccaaaattaggtttatctggtaaaaactacggtcgtgtagtttatgaaggtttaaaaggtggtttagacttcttaaaagatgatgaaaacattaactctcaaccatttatgcgttggagagaacgtttcttatactgtatggaaggtattaaccgtgctgctgctgctacaggtgaagttaaaggttcatacttaaacatcactgctggtacaatggaagaagtttacaaacgtgctgaatacggtaaagctgttggttcagtaatcgtaatgatcgatttagttatgggttatacagcaattcaaagtgctgctatttgggctcgtgataatgattgtattttacatttacaccgtgcaggtaactcgacttacgctcgtcaaaaaaaccatggtattaatttccgtgttatctgtaaatggatgcgtatgtcaggtgtagatcatatccacgctggtacagttgtaggtaaattagaaggtgatcctttaatgattaaaggtttctacgatactttacgattaacacatatggatgttaacttaccatacggtatcttcttcgaaatgacatgggctagtttacgtaaatgtgacaataaataacaatgccgagcc-tttcaggtttggcacttggaatgagtacaactcaaaccacttaacgagtatcaattggagggcaagtctggtgccagcagccgcggtaattccagctccaatagcgtatattaaagttgttgcagttaaaaagct-cgtagttggatatgtgtcgataattg-gattcc---tcttttggtttcctaccactcgtcatccgtaggtggaattaatgtggcattaggttgtcatgttaaggatacctatcatttactg-tgaaaaaatcagcgcgttcaaagcaggcttatgccattgaatgtattagcatggaataataagataggaccctggtactattttgttggtttgcgcaccaaggtaatgattaatagggacggtcgggggtattcgtattccattgtcagaggtgaaattcttggatttctggaagacgcactactgcgaaagcatttaccaaggatgttttcattaatcaagaacgaaagttaggggatcgaagatgattagataccatcgtagtcttaaccataaactatgccgacaagggattggtggggttccgtaatgtctccatcagcaccttaataagcggaggaaaagaaattaactaagattcccctagtaaaggcgattgaagcgggataagctcagcatgtgaattgactt------tgtcaagttgtggtctgcaggcttttgcgtt-ac--tggccgggtgaag-tctcttggaacagagcggcagagagggtgacacccccgtgaacctggcctcta-gagcaattgccaaagagtcgagttgtttgggattgcagctctaatttggtggtaaattccatctaaagctaaataatgatgggaaaccgatagtgaacaagtaccgtgagggaaagatgcaaagaactttggaaagagagttaaagagtacctgaaattgctgaaagggaagcgaaggaaatcagtgattgc-caagtcatatttttctagctgcttgcggctaggacgctgtgg-cg---gcgatgtctcggttkgtttggttctgttgaaattagcggtgggcgtg-cccgctgc---cgta-------------tggacgcgaccagactgac---tcgagtcgaaatggttttcttcaccccgtcttgaa
#Epithemia_argus_CH211_HQ912394


0
agtgaccgttacgaatctggtgtaattccttacgctaaaatgggttactgggatgcttcatatgcagtaaaaaatactgacgttcttgctttattccgtattacaccacaaccaggtgtagatccagtagaagctgctgcagctgtagctggtgaatcttcaactgctacatggacagttgtatggactgatttattaacagcttgtgaccgttaccgtgctaaagcttaccgtgtagacccagttccaaatacaactgatcaatactttgcatttattgcttatgaatgtgacttatttgaagaaggttctttagctaacttaacagcatctatcattggtaacgtattcggtttcaaagccgtatctgctttacgtttagaagatatgcgtattcctcattcttacttaaaaacattccaaggcccagccacaggtgttattgtagaacgtgagcgtttaaataaatacggtactccattattaggtgcaacagtaaaacctaaactaggtttatcaggtaaaaactacggtcgtgtagtatatgaaggtttaaaaggtggtttagacttcttaaaagatgatgaaaatattaactcacaaccattcatgcgttggagagaacgttttttaaactgtatggaaggtattaaccgtgcatcttcagcaactggtgaagtaaaaggttcttacttaaacgttactgctggtacaatggaagaagtttataaacgtgctgaatacgctaaatcagtaggttctatcgttattatgatcgatttagttatgggttatacagcgattcaatcaattgctctttggtctcgtaataacgatatgcttttacacttacaccgtgcaggtaactcgacatatgcacgtcaaaaaaatcatggtattaacttccgtgtaatttgtaaatggatgcggatgtcaggtgtagatcatatccatgctggtactgttgtaggtaaattagaaggtgatcctttaatgattaaaggtttctacgatactttattattaacaaaattagatgttaatttaccatatggtatcttcttcgaaatgacatgggctagtttacgtaaatgtgacaataaataacaatgccgggcctttttaggtctggcaattggaatgagaacaatttaaatcccttatcgaggatcaattggagggcaagtctggtgccagcagccgcggtaattccagctccaatagcgtatattaaagttgttgcagttaaaaagct-cgtagttggatttgtgctcacctgtg-atgtcc---ctattggtacgttcacggaagagcatccttgggtggaacctatgtggcattaagttgtcgtgtaggggatgctcatcgtttactg-tgaaaaaattagagtgttcaaagcaggcttaggccgttgaatatattagcatggaataatgagataggaccttggtactattttgttggtttgcgcaccgaggtaatgattaacagggacagttgggggtattcgtattccattgtcagaggtgaaattcttggatttctggaagacgaactactgcgaaagcatttaccaaggatgttttcattaatcaagaacgaaagttaggggatcgaagatgattagataccatcgtagtcttaaccataaactatgccaacaagggattggcggggtctcgttacgtctccgtcagcaccttaataagcggaggaaaagaaactaactaggattggtccagtaacggcgagtgaagcgccattagcccccgatgtgaatcggcag-----atgtcgaattgtggttgtcctttcattc-----ag--ctagtggaccaag-tcccctggaatggggcagcaaagagggtgagactcccgttcgtccgcgggcat-gagaattggccggagagtcgagttgtttgggattgcagctctaatttggtggtaaattccatcaaaggctaaatactggtgagagaccgatagcgaacaagtaccgtgagggaaagatgcaaagccgcgcgaaagcgctgtcaaagagtacctgaacttgctgaaacagaagcgaaggaaactagtgttagc-caaactgcacttcccctgttgcttgcagcaagggcgctgcgg-ctg--gtgttgttcctgttggcgactgggagcggaagatgatggcgtaactggttgctga-------------------------------------------cgaggacgaaatggttttctttttcccgnnnnnnn
#Geissleria_decussis_FD50_KJ011830


0
agtgaccgttacgaatctggtgtaatcccttacgctaaaatgggttactgggatgcttcatacgcagtaaaaactactgacgttcttgcattattccgtattacaccacaaccaggtgtggatccagtagaagctgctgcagctgtagctggtgaatcttcaacagcaacatggacagttgtatggacagatttattaacagcttgtgatcgttaccgtgctaaagcttaccgtgtagatccagttccaaatacaacagatcaattcttcgcttttatcgcatatgaatgtgatttattcgaagaaggttcgttatcgaacttaacagcatctatcattggtaacgtattcggtttcaaggctgtttctgcattacgtttagaagatatgcgtattcctcactcatacttaaaaacattccaaggtcctgctactggtatcattgtagaacgtgaacgtttaaacaaatacggtgctccattattaggtgcaacagtaaaaccaaaattaggtttatctggtaaaaactatggccgtgtagtttacgaaggtttaaaaggtggtttagacttcttaaaagatgacgaaaacattaactctcaaccatttatgcgttggagagagcgtttcttatactgtatggaaggtattaaccgtgctgccgcagctacaggtgaagttaaaggttcatacttaaacatcactgctggtacaatggaagaagtttacaaacgtgctgaatatgctaaagctgttggttctgttgttgtaatgatcgacttagttatgggttacacagcaattcaaagtgctgctatttgggctcgtgataacgatatgttattacacttacaccgtgcgggtaactcaacttacgctcgtcaaaaaaatcatggtattaacttccgtgttatctgtaaatggatgcgtatgtctggtgtagaccatatccacgctggtacagttgttggtaaattagaaggtgatcctttaatgattaaaggtttctacgatgtgttacgtttaacaaacttagatgtaaacttaccatatggtattttcttcgaaatgacgtgggcaagtttacgtaaatgtgacaataaataacaatgccgggca-ttcaatgtctggcacttggaatgagaacaactcaaaccacttatcgaggatcaattggagggcaagtctggtgccagcagccgcggtaattccagctccaatagcgtatattaaagttgttgcagttaaaaagct-cgtagttggatttgtggcggtctctc-tggccc---tttgtggtgccgtgagtgactgccatccttgggtggaacttgtgcggcattagcttgtcgtgcaagggatgctcatcatttactg-tgaaaaaatcagcgcgttcaaagcaggcttatgccattgaatgtattagcatggaataataagataggaccttggtactattttgttggtttgcgcaccgaggtaatgattaatagggacagttgggggtattcgtattccattgtcagaggtgaaattcttggatttctggaagacgaactactgcgaaagcatttaccaaggatgttttcattaatcaagaacgaaagttaggggatcgaagatgattagataccatcgtagtcttaaccataaactatgccgacaagggattggtggggtttcgtaatgtctccatcagcaccttaataagcggaggaaaagaaactaaccaggattccctcagtaagggcgactgaagcgggaatagctcaggatgtgaatcggtgtttc-ggcactgaattgtggtctatagacgctcacgct-ac--tggccgggccaag-tcccttggaacagggcggccgagagggtgagacccccgttcgcctggcctctc-aagtgtgcgtcaacgagtcgagttgtttgggattgcagctcaaagtgggtggtaaattccatcgaaagctaaatactggtgggaaaccgatagtgtacaagtaccgtgagggaaagatgcaaagaactttgaaaagagagttaaagagtacctgaaattgctgaaagggaagcgaaggaaaccagtgttggc-tgtgtcatatttttctgtctgcttgcaggcgggacgctgtgg-ccg--gtcgtgtctcggttgattgggtgtagtcgaactgcgctgggagagttgatctcagc---acgc-------------tggactgtgcctgattgag---ttgcgacgaaatggttttcttctccccgtcttgaa
#Gomphoneis_minuta_CH053_KJ011831


0
agtgaccgttacgaatctggtgtaattccttacgctaaaatgggttactgggatgcttcatacgcagtaaaaactactgacgttcttgcattattccgtattacaccacaaccaggtgtagatcctgtagaagcagctgcagcggtagctggtgaatcttctacagcaacatggacagttgtatggactgatttattaacagcgtgtgatcgttaccgtgcaaaagcgtaccgtgtagatccagttccgaatacaacagatcaatactttgctttcattgcatacgaatgtgatttattcgaagaaggttcattatctaacttaacagcttctattattggtaacgtattcggtttcaaagccgtttctgcattacgtttagaagatatgcgtattcctcactcttacttaaaaacattccaaggtcctgcgactggtatcattgtagaacgtgagcgtttaaacaaatacggtgctccgttattaggtgctacagtaaaaccaaaattaggtttatctggtaaaaactacggtcgtgtagtttacgaaggtttaaaaggtggtttagacttcttaaaagatgacgaaaacattaactctcaaccattcatgcgttggagagagcgtttcttaaactgtatggaaggtattaaccgtgctgcttcagctacaggtgaagtaaaaggttcttacttaaacatcactgcagcaacaatggaagaagtgtacaaacgtgctgagtacgctaaagctgttggttctatcgttgtaatgatcgatttagttatgggttacacagcaattcaaagttcagctatctgggctcgtgaaaacgatatgcttttacatttacaccgtgccggtaactcaacttacgcgcgtcaaaaaaatcatggtattaacttccgtgttatttgtaaatggatgcgtatgtctggtgtagatcatatccacgctggtacagttgttggtaaattagaaggtgatccgttaatgattaaaggtttctacgacgttttacgtttaacaaacttagatgttaacttaccatacggtatcttcttcgaaatgacatgggctagtttacgtaaatgtgacaataaataacaatgccgggcc-tttcaggtctggcacttggaatgagaacaactcaaaccacttatcgaggatcaattggagggcaagtctggtgccagcagccgcggtaattccagctccaatagcgtatattaaagttgttgcagttaaaaagct-cgtagttggatttgtgatgatgcttg-ggagcc--tcttttggattcctttagcattgtcatctttgggaggattttgtgtggcattagcttgttgcataggggatactcaacgtttactg-tgaaaaaatcagcgcgttcaaagcaagcttatgctg-tgaatgtattagcatggaataataagataggaccttggtactattttgttggtttgtgcaccgaggtaatgattaatagggatagttgggggtattcgtattccattgtcagaggtgaaattcttggatttttggaagaccaactactgcgaaagcatttaccaaggatgttttcattaatcaagaacgaaagttaggggatcgaagatgattagataccatcgtagtcttaaccataaactatgccgacaagggattggtagagtttcgtaatgtctctatcagcaccttaataagcggaggaaaagaaactaactaggattccctcagtaagggcgactgaagcgggaagagctcatgatgtgaatcggtgtttc-ggcactgaattgtggtctatagattctcacact-ac--tggatgggttaag-tcccttggaaaagggcggcatagagggtgagacccccgtgaacctagactatg-gagtgagtttcaacgagtcgagttgtttgggattgcagctctaagtgggaggtaaattccttctaaagctaaatatgggcgagacaccgatagtgtacaagtaccgtgagggaaagatgcaaagaactttgaaaagagagttaaagagtacctgaaattgctgaaagggaagcgaaggaaactagtgatggg-cttgtagcatttttttgttggcttgctggcaaaacgctgtta-ctg--tccgcgcaacactttgttgagttgaatcaagtacctcagttgttgttaacaattgg---tgga-------------aaggtttgacatgactgag---ctggggctaaatggttttcttctccccgtcttgaa
#Gomphoneis_okunoi_Ak513_LC530728


0
agtgaccgttacgaatctggtgtaatcccttacgctaaaatgggttactgggatgcttcatacgcagtaaaaactactgacattcttgcattattccgtattacacctcaaccaggtgtagatccagtagaagctgctgcagctgtagctggtgagtcttcaacagctacatggacagttgtttggactgatttattaacagcttgtgaccgttaccgtgctaaagcttaccgtgtagatccagttccaaatacaacagatcaattcttcgctttcatcgcatacgaatgtgatttattcgaagaaggttcattagctaacttaacagcttctattattggtaacgtattcggttttaaagccgtttctgcattacgtttagaagatatgcgtattcctcattcatacttaaaaacattccaaggaccagcaactggtattattgttgaacgtgagcgtttaaacaaatacggtgcgccattattaggtgctacagtaaaaccaaaattaggtttatctggtaaaaactacggtcgtgtagtttatgaaggtttaaaaggtggtttagacttcttaaaagatgatgaaaacattaactctcaaccattcatgcgttggagagaacgtttcttatactgtatggaaggtattaaccgtgctgctgcagctacaggtgaagttaaaggttcatacttaaacatcacgggtgctacaatggaagaagtttacaaacgtgctgactacgctaaagctgtaggttctatcgttgtaatgatcgatttagttatgggttacacagcaattcaaagtgctgcaatctgggctcgtgataacgatatgcttttacatttacaccgtgcgggtaactcaacttacgctcgtcaaaaaaaccatggtattaacttccgtgttatctgtaaatggatgcgtatgtctggtgtagatcatatccacgctggtacagttgttggtaaattagaaggtgatcctttaatgattaaaggtttctatgatactttacgtttagtaaacttagatgttaacttaccatacggtatcttcttcgaaatgacttgggctagtttacgtaaatgtgacaataaataacaatgccgggca-tttaatgtctggcacttggaatgagaacaattcaaaccacttatcgaggatcaattggagggcaagtctggtgccagcagccgcggtaattccagctccaatagcgtatattaaagttgttgcagttaaaaagct-cgtagttgaatatgtggaggtttctg-agatcc--atttatggtatcaacagaaaccctcatccttgggtggaacttgtttggcattaggttgtcggacaggggatgcccatcatttactg-tgaaaaaatcagcgcgttcaaagcaggcttatgccgttgaatgtattagcatggaataataagataggaccttggcactattttgttggtttgcgtaccgaggtaatgattaatagggacagttgggggtattcgtattccattgtcagaggtgaaattcttggatttctggaagacgaactactgcgaaagcatttaccaaggatgttttcattaatcaagaacgaaagttaggggatcgaagatgattagataccatcgtagtcttaaccataaactatgccgacaagggattggtggggttccgtaatgtctccatcagcaccttattaagcggaggaaaagaaactaactaggattccctcagtaagggcgactgaagcgggaatagctcattgtgtgaatcggtgtttt-aacactgaattgtggtctacagacttttacgtt-at--ttgccggatcaag-tcccttggaatagggcggctaagagggtgatacccccgtgaacctggcttttg-gagtaaatgtcaacgagtcgagttgtttgggattgcagctcaaagtgggtggtaaattccatctaaagctaaatattggtgggaaaccgatagtgtacaagtaccgtgagggaaagatgcaaagaactttgaaaagagagttaaagagtacctgaaattgctgaaagggaagcgaaggaaaccagtgttagc-catgtcatatttttctatctgcttgcggtgaggacgctgtga-cag--gcctagtcaaggttggttasgttggattcaaatgcgtaaagggagttgaccttttc---atgc-------------tggatttgacgcgactgag---ttttgacaaaatggttttcttctccccgtctagaa
#Gomphoneis_sp._TN-2014_29vi091A_KJ011832


0
agtgaccgttacgaatctggtgtaattccttacgctaaaatgggttactgggatgcttcatacgcagtaaaaactactgacgttcttgcattattccgtattacaccacaaccaggtgtagatcctgtagaagcagctgcagcggtagctggtgaatcttctacagcaacatggacagttgtatggactgatttattaacagcgtgtgatcgttaccgtgcaaaagcgtaccgtgtagatccagttccgaacacgacagatcaatactttgctttcattgcatacgaatgtgatttattcgaagaaggttcattatctaacttaacagcttctatcattggtaacgtattcggtttcaaagccgtttctgcattacgtttagaagatatgcgtattccacactcttacttaaaaacattccaaggtcctgctactggtatcattgtagaacgtgagcgtttaaacaaatatggtgctccattattaggtgctacagtaaaaccaaaattaggtttatctggtaaaaactacggtcgtgtagtttacgaaggtttaaaaggtggtttagacttcttaaaagatgacgaaaacattaactctcaaccattcatgcgttggagagagcgtttcttaaactgtatggaaggtattaaccgtgctgcttcagctacaggtgaagtaaaaggttcttacttaaacatcactgcagctacaatggaagaagtgtacaaacgtgctgagtacgctaaagctgttggttctattgttgtaatgatcgatttagttatgggttacacagcaattcaaagttcagctatctgggctcgtgaaaacgatatgcttttacacttacaccgtgcaggtaactcaacttacgcgcgtcaaaaaaatcatggtattaacttccgtgttatttgtaaatggatgcgtatgtctggtgtagatcatatccacgctggtacagttgttggtaaattagaaggtgatccgttaatgattaaaggtttctacgacgttttacgtttaacaaacttagacgttaacttaccatacggtatcttcttcgaaatgacatgggctagtttacgtaaatgtgacaataaataacaatgccgggcc-tttcaggtctggcacttggaatgagaacaactcaaaccacttatcgaggatcaattggagggcaagtctggtgccagcagccgcggtaattccagctccaatagcgtatattaaagttgttgcagttaaaaagct-cgtagttggatttgtggcaatgtttg-ggagcc--atttttggattcctttagcatagccatctttgggaggatttcgtgtagcattagcttgttgcacgggggatactcaacgtttactg-tgaaaaaatcagcgcgttcaaagcaagcttatgcta-tgaatgtattagcatggaataataagataggaccttggtactattttgttggtttgtgcaccgaggtaatgattaatagggatagttgggggtattcgtattccattgtcagaggtgaaattcttggatttttggaagacgaactactgcgaaagcatttaccaaggatgttttcattaatcaagaacgaaagttaggggatcgaagatgattagataccatcgtagtcttaaccataaactatgccgacaagggattggtagagtttcgtaatgtctctatcagcaccttaataagcggaggaaaagaaactaactaggattccctcagtaagggcgactgaagcgggaagagctcatgatgtgaatcggtgtttc-ggcactgaattgtgatctatagattctcacact-ac--tgaccgggttaag-tcccttggaatagggcggcacagagggtgacacccccgtgaacctggactatg-gagtgagtttcaacgagtcgagttgtttgggattgcagctctaagcgggaggtaaattccttctaaagctaaatattggcgagacaccgatagtgtacaagtaccgtgagggaaagatgcaaagaactttgaaaagagagttaaagagtacctgaaattgctgaaagggaagcgaaggaaactagtgatgga-actgtagcatttttttgttggcttgctggcraaacgctgtta-caat-tccgcgcaacactttgttgagttggatcaagtacctcagttggttttaccaattga---agga-------------aaggtttgacatgactgag---ctggggctaaatggttttcttctccccgtcttgaa
#Gomphonema_acuminatum_CH042_KJ011853


0
agtgaccgttacgaatctggtgtaattccttacgctaaaatgggttactgggatgcttcatacgcggtaaaaactactgacgttcttgcattattccgtattacaccacagccaggtgtagatcctgtagaagctgctgcagctgtagctggtgaatcttctacagcaacatggacagttgtatggactgatttattaacagcgtgtgatcgttaccgtgcaaaagcgtaccgtgtagatccagttccaaatacaacagatcaatactttgctttcattgcatacgaatgtgatttatttgaagaaggttcattatctaacttaacagcttctatcattggtaacgtattcggttttaaagctgtttctgcattacgtttagaagatatgcgtattcctcactcatacttaaaaacattccaaggtcctgcgactggtattattgtagaacgtgaacgtttaaacaaatacggtgctccattattaggtgctacagtaaaaccaaaattaggtttatctggtaaaaactatggccgtgtagtttacgaaggtttaaaaggtggtttagacttcttaaaagatgacgaaaacattaactctcaaccattcatgcgttggagagaacgtttcttaaactgtatggaaggtattaaccgtgctgcttcagctacaggtgaagtaaaaggttcttacttaaacattactgcagctacaatggaagaagtgtacaaacgtgctgagtacgctaaagcagttggttctgtaatcgtaatgatcgatttagttatgggttacacagcaattcaaagttcagctatctgggctcgtgaaaacgacatgattttacacttacaccgtgcaggtaactcaacttacgctcgtcaaaaaaaccatggtattaacttccgtgttatttgtaaatggatgcgtatgtctggtgtagatcatatccacgctggtacagttgttggtaaattagaaggtgatcctttaatgattaaaggtttctacgatgttttacgtttaacaaatttagatgttaacttaccatacggtatcttcttcgaaatgacatgggctagtttacgtaaatgtgacaataaataacaatgccgggcc-tttcaggtctggcacttggaatgagaacaactcaaaccacttatcgaggatcaattggagggcaagtctggtgccagcagccgcggtaattccagctccaatagcgtatattaaagttgttgcagttaaaaagct-cgtagttggatttgtggctgtgcttg-ggagcc--atttttggattccttaagcacggccatctttgggaggaattcgtgtggcattagcttgttgcatgggggatactcaacgtttactg-tgaaaaaatcagcgcgttcaaagcaagcttatgctg-tgaatgtattagcatggaataataagataggaccttggtactattttgttggtttgtgcaccgaggtaatgattaatagggacagttgggggtattcgtattccattgtcagaggtgaaattcttggatttttggaagacgaactactgcgaaagcatttaccaaggatgttttcattaatcaagaacgaaagttaggggatcgaagatgattagataccatcgtagtcttaaccataaactatgccgacaagggattggtagagtttcgtaatgtctctatcagcaccttaataagcggaggaaaagaaactaactaggattccctcagtaagggcgactgaagcgggaagagctcataatgtgaatcggtgtttc-ggcactgaattgtggtctatagattctcacact-ac--tggctgggttaag-tcccttggaatagggcggcatagagggtgagacccccgtgaacctggactttg-gagtgagtttcaacgagtcgagttgtttgggattgcagctctaagtgggaggtaaattccttctaaagctaaatatgggcgagacaccgatagtgtacaagtaccgtgagggaaagatgcaaagaactttgaaaagagagttaaagagtacctgaaattgctgaaagggaagcgaaggaaactagtgatggt-cctgtagcattttcttgttggcttgctggcaagacgctgtta-cgg--accgcgcaacacttggttgagatggatccagtacctcatttgtcgttgacagttga---tgga-------------aaggtttgacttgactgag---ctggggctaaatggttttcttctccccgtcttgaa
#Gomphonema_brebissonii_FD373_KJ011836


0
agtgaccgttacgaatctggtgtaattccttacgctaaaatgggttactgggatgcttcatacgcggtaaaaactactgacgttcttgcattattccgtattacaccacagccaggtgtagatcctgtagaagctgctgcagctgtagctggtgaatcttctacagcaacatggacagttgtatggactgatttattaacagcgtgtgatcgttaccgtgcaaaagcgtaccgtgtagatccagttccaaatacaacagatcaatactttgctttcattgcatacgaatgtgatttatttgaagaaggttcattatctaacttaacagcctctatcattggtaacgtattcggttttaaagctgtttctgcattacgtttagaagatatgcgtattcctcactcatacttaaaaacattccagggtcctgcgactggtattattgtagaacgtgaacgtttaaacaaatacggtgctccattattaggtgctacagtaaaaccaaaattaggtttatctggtaaaaactatggccgtgtagtttacgaaggtttaaaaggtggtttagacttcttaaaagatgacgaaaacattaactctcaaccgttcatgcgttggagagaacgtttcttaaactgtatggaaggtattaaccgtgctgcttcagctacaggtgaagtaaaaggttcttacttaaacattactgcagctacaatggaagaagtgtacaaacgtgctgagtacgctaaagcagttggttctgtaatcgtaatgatcgatttagttatgggttacacagcaattcaaagttcagctatctgggctcgtgaaaacgacatgattttacacttacaccgtgcaggtaactcaacttacgctcgtcaaaaaaaccatggtattaacttccgtgttatttgtaaatggatgcgtatgtctggtgtagatcatatccacgctggtacagttgttggtaaattagaaggtgatcctttaatgattaaaggtttctacgatgttttacgtttaacaaatttagatgttaacttaccatacggtatcttcttcgaaatgacatgggctagtttacgtaaatgtgacaataaataacaatgccgggcc-tttcaggtctggcacttggaatgagaacaactcaaaccacttatcgaggatcaattggagggcaagtctggtgccagcagccgcggtaattccagctccaatagcgtatattaaagttgttgcagttaaaaagct-cgtagttggatttgtggctgtgcttg-ggagcc--atttttggattccttaagcacggccatctttgggaggaattcgtgtggcattagcttgttgcatgggggatactcaacgtttactg-tgaaaaaatcagcgcgttcaaagcaagcttatgctg-tgaatgtattagcatggaataataagataggaccttggtactattttgttggtttgtgcaccgaggtaatgattaatagggacagttgggggtattcgtattccattgtcagaggtgaaattcttggatttttggaagacgaactactgcgaaagcatttaccaaggatgttttcattaatcaagaacgaaagttaggggatcgaagatgattagataccatcgtagtcttaaccataaactatgccgacaagggattggtagagtttcgtaatgtctctatcagcaccttaataagcggaggaaaagaaactaactaggattccctcagtaagggcgactgaagcgggaagagctcataatgtgaatcggtgtttc-ggcactgaattgtggtctatagattctcacact-ac--tggctgggttaag-tcccttggaatagggcggcatagagggtgagacccccgtgaacctggactttg-gagtgagtttcaacgagtcgagttgtttgggattgcagctctaagtgggaggtaaattccttctaaagctaaatatgggcgagacaccgatagtgtacaagtaccgtgagggaaagatgcaaagaactttgaaaagagagttaaagagtacctgaaattgctgaaagggaagcgaaggaaactagtgatggt-cctgtagcattttcttgttggcttgctggcaagacgctgtta-cgg--accgcgcaacacttggttgggatggatccagtacctcatttgtcgttgacagttga---tgga-------------aaggtttgacttgactgag---ctggggctaaatggttttcttctccccgtcttgaa
#Gomphonema_carolinense_FD285_KJ011837


0
agtgaccgttacgaatctggtgtaatcccttacgctaaaatgggttactgggatgcttcatacgcagtaaaaactactgacgttcttgcattattccgtattacaccacaaccaggtgtagatccagtagaagctgctgcagctgttgctggtgaatcttcaacagcaacatggacagttgtatggactgatttattaacagcttgtgatcgttaccgtgctaaagcttaccgtgtagatccagttccaaatacaacagatcaattcttcgctttcatcgcatatgaatgtgatttatttgaagaaggttcattagctaacttaacagcatctattattggtaacgtattcggtttcaaagctgtttctgcattacgtttagaagatatgcgtattcctcactcatacttaaaaacattccaaggtcctgcgactggtattattgtagaacgtgaacgtttaaacaaatacggtgctccattattaggtgctacagtaaaaccaaaattaggtttatctggtaaaaactacggccgtgtagtttacgaaggtttaaaaggtggtttagacttcttaaaagatgacgaaaacattaactctcaaccattcatgcgttggagagaacgtttcctatactgtatggaaggtattaaccgtgcttcagctgctacaggtgaagttaaaggttcatacttaaacatcactgctggtacaatggaagaagtatacaaacgtgctgagtatgctaaagcagttggctctgtaattgttatgatcgacttagtaatgggttacacagcaattcaaagttctgctatctgggctcgtgacaacgatatgcttttacacttacaccgtgcaggtaactcaacttacgctcgtcaaaaaaatcatggtattaacttccgtgttatttgtaaatggatgcgtatgtctggtgtagaccatatccacgctggtacagttgtaggtaaattagaaggtgatcctttaatgattaaaggtttctacgatgttttaagattaacaaacttagatgttaacttaccatacggtatcttcttcgaaatgacatgggctagtttacgtaaatgtgacaataaataacaatgccgggcc-tttcaggtctggcacttggaatgagaacaactcaaaccacttatcgaggatcaattggagggcaagtctggtgccagcagccgcggtaattccagctccaatagcgtatattaaagttgttgcagttaaaaagct-cgtagttggatttgtggcagtgctcg-agtgcc--tcttttggacactctgagcacagccatccttgggaggaattcgtgtggcattaggttgttgcatgggggatactcaacttttactg-tgaaaaaatcagcgcgttcaaagcaagcttatgctcttgaatgtattagcatggaataataagataggaccgtagtactattttgttggtttgcgtatttcggtaatggttaatagggatagttgggggtattcgtattccattgtcagaggtgaaattcttggatttttggaagacgaactactgcgaaagcatttaccaaggatgttttcattaatcaagaacgaaagttaggggatcgaagatgattagataccatcgtagtcttaaccataaactatgccgacaagggattggtggggtttcgtaatgtctccatcagcaccttaataagcggaggaaaagaaactaacaaggattccctcagtaagggcgactgaagcgggaagagctcataatgtgaatcggtgtttc-ggcactgaattgtggtctatagattcttgcatt-aa--tggccgggttaag-tctcttggaatagagcggcatagagggtgagacccccgtgaacctggactttg-gagcgagtatcaacgagtcgagttgtttgggattgcagctcaaagtgggaggtaaattccttctaaagctaaatatgggcgagacaccgatagtgtacaagtaccgtgagggaaagatgcaaagaactttgaaaagagagttaaagagtacctgaaattgctgaaagggaagcgaaggaaatcagtgaaggt-ctagttgcattttcttgtttgcttgcaggcgagacgctgtga-cgg--gccgcgcaacgcttgattgggatggattaattaccccagtgggagttgacctctga---ggga-------------acaatttgacctgattgag---ttggtgcaaaatggttttcttctccccgtcttgaa
#Gomphonema_dichotomum_FD288_KJ011838


0
agtgaccgttacgaatctggtgtaatcccttacgctaaaatgggttactgggatgcttcatacgcagtaaaaactactgacgttcttgcattattccgtattacaccacaaccaggtgtagatccagtagaagctgctgcagctgttgctggtgagtcttcaacagcaacatggacagttgtatggactgatttattaacagcttgtgatcgttaccgtgctaaagcttaccgtgtagatccagttccaaatacaacagatcaattcttcgctttcatcgcatatgaatgtgatttatttgaagaaggttcattagctaacttaacagcatctattattggtaacgtattcggtttcaaagctgtttctgcattacgtttagaagatatgcgtattcctcactcatacttaaaaacattccaaggtcctgcaactggtattattgtagaacgtgaacgtttaaacaaatacggtgctccattattaggtgctacagtaaaaccaaaattaggtttatctggtaaaaactacggtcgtgtagtttacgaaggtttaaaaggtggtttagacttcttaaaagatgacgaaaacattaactctcaaccatttatgcgttggagagaacgtttcttatactgtatggaaggtattaaccgtgctgctgctgctacaggtgaagttaaaggttcatacttaaacatcactgctggtacaatggaagaagtatacaaacgtgctgagtatgctaaagcagttggttctattgttgttatgatcgacttagtaatgggttacacagcaattcaaagttctgctatctgggctcgtgataacgatatgcttttacacttacaccgtgcaggtaactcaacttacgctcgtcaaaaaaatcatggtattaacttccgtgttatttgtaaatggatgcgtatgtctggtgtagaccatatccacgctggtacagttgtaggtaaattagaaggtgatcctttaatgattaaaggtttctacgatgttttaagattaacaaacttagatgttaacttaccatacggtatcttcttcgaaatgacatgggctagtttacgtaaatgtgacaataaataacaatgccgggcc-tttcaggtctggcacttggaatgagaacaactcaaaccacttatcgaggatcaattggagggcaagtctggtgccagcagccgcggtaattccagctccaatagcgtatattaaagttgttgcagttaaaaagct-cgtagttggatttgtggcagtgctcg-agtgcc--ttttttggacactctgagcacagccatccttgggaggaattcgtgtggcattaggttgttgcatgggggatactcaacttttactg-tgaaaaaatcagcgcgttcaaagcaagcttatgctcttgaatgtattagcatggaataataagataggactttagtactattttgttggtttgcgtattaaggtaatgattaatagggatagttgggggtattcgtattccattgtcagaggtgaaattcttggatttctggaagacgaactactgcgaaagcatttaccaaggatgttttcattaatcaagaacgaaagttaggggatcgaagatgattagataccatcgtagtcttaaccataaactatgccgacaagggattggtggggtttcgtaatgtctccatcagcaccttaataagcggaggaaaagaaactaacaaggattccctcagtaagggcgactgaagcgggaagagctcaagatgtgaatcggtgtttc-ggcactgaattgtggtctatagattcttgcatt-aa--tggccgggttaag-tctcttggaatagagcggcagagagggtgagacccccgtgaacctggactttg-gagcgagtttcaacgagtcgagttgtttgggattgcagctcaaagtgggaggtaaattccttctaaagctaaatatgggcgagacaccgatagtgtacaagtaccgtgagggaaagatgcaaagaactttgaaaagagagttaaagagtacctgaaattgctgaaagggaagcgaaggaaatcagtgaaggt-ctagttgcattttcttgtttgcttgcaggcgagacgctgtga-cgg--gccgcgcaacgcttgattgggttggattaattaccccagtgggagttgacctctga---ggga-------------acaatttgacctgattgag---ttggtgcaaaatggctttcttctccccgtcttgaa
#Gomphonema_gracile_FD65_KJ011839


0
agtgaccgttacgaatctggtgtaatcccttacgctaaaatgggttactgggatgcttcatacgcagtaaaaactactgacgttcttgcattattccgtattacaccacaaccaggtgtagatccagtagaagctgctgcagctgttgctggtgaatcttcaacagcaacatggacagttgtatggactgatttattaacagcttgtgatcgttaccgcgctaaagcttaccgtgtagatccagttccaaatacaacagatcaattcttcgctttcatcgcatacgaatgtgatttatttgaagaaggttcattagctaacttaacagcatctattattggtaacgtattcggtttcaaagctgtttctgcattacgtttagaagatatgcgtattcctcactcatacttaaaaacattccaaggtcctgcaactggtattattgtagaacgtgaacgtttaaacaaatatggtgctccattattaggtgctacagtaaaaccaaaattaggtttatctggtaaaaactacggccgtgtagtttacgaaggtttaaaaggtggtttagacttcttaaaagatgacgaaaacattaactctcaaccattcatgcgttggagagaacgtttcttatactgtatggaaggtattaaccgtgctgctgctgctacaggtgaagttaaaggttcatacttaaacatcactgctggtacaatggaagaagtatacaaacgtgctgaatatgctaaagcagttggctctgtaattgttatgatcgacttagtaatgggttacacagcaattcaaagttctgctgtatgggctcgtgataacgatatgcttttacacttacaccgtgcaggtaactcaacttacgctcgtcaaaaaaatcatggtattaacttccgtgttatttgtaaatggatgcgtatgtctggtgtagaccatatccacgctggtacagttgtaggtaaattagaaggtgatcctttaatgattaaaggtttctacgatgttttaagattaacaaacttagatgttaacttaccatacggtatcttcttcgaaatgacatgggctagtttacgtaaatgtgacaataaataacaatgccgggcc-tttcaggtctggcacttggaatgagaacaactcaaaccacttatcgaggatcaattggagggcaagtctggtgccagcagccgcggtaattccagctccaatagcgtatattaaagttgttgcagttaaaaagct-cgtagttggatttgtggcagtgctcg-agtgcc--tcttttggacactctgagcacagccatccttgggaggaattcgtgtggcattaggttgttgcatgggggatactcaacttttactg-tgaaaaaatcagcgcgttcaaagcaagcttatgctcttgaatgtattagcatggaataataagataggactttagtactattttgttggtttgcgtattaaggtaatgattaatagggatagttgggggtattcgtattccattgtcagaggtgaaattcttggatttttggaagacgaactactgcgaaagcatttaccaaggatgttttcattaatcaagaacgaaagttaggggatcgaagatgattagataccatcgtagtcttaaccataaactatgccgacaagggattggtggggtttcgtaatgtctccatcagcaccttaataagcggaggaaaagaaactaacaaggattccctcagtaagggcgactgaagcgggaagagctcaaaatgtgaatcggtgtttc-ggcactgaattgtggtctatagattcttgcatt-aa--tggccgggttaag-tctcttggaatagagcggcagagagggtgagacccccgtgaacctggactttg-gagcgagtatcaacgagtcgagttgtttgggattgcagctcaaagtgggaggtaaattccttctaaagctaaatatgggcgagacaccgatagtgtacaagtaccgtgagggaaagatgcaaagaactttgaaaagagagttaaagagtacctgaaattgctgaaagggaagcgaaggaaatcagtgaaggt-ctagttgcattttcttgtttgcttgcaggcgagacgctgtga-cgg--gccgcgcaacgcttgattgggatggattaattaccccagtgggagttgacctctga---ggga-------------acaatttgacctgattgag---ttggtgcaaaatggttttcttctccccgtcttnnn
#Gomphonema_intricatum_FD385_KJ011840


0
agtgaccgttacgaatctggtgtaatcccttacgctaaaatgggttactgggatgcttcatacgcagtaaaaactactgatgttcttgcattattccgtattacaccacaaccaggtgtagatccagtagaagctgctgcagctgttgctggtgagtcttcaacagcaacatggacagttgtatggactgatttattaacagcttgtgatcgttatcgtgctaaagcttaccgtgtagatccagttccaaatacaacagatcaattcttcgctttcatcgcatatgaatgtgatttatttgaagaaggttcattagctaacttaacagcatctattattggtaacgtattcggttttaaagctgtttctgcattacgtttagaagatatgcgtattcctcactcatacttaaaaacattccaaggtcctgcgactggtattattgtagaacgtgaacgtttaaacaaatatggtgctccattattaggtgctacagtaaaaccaaaattaggtttatctggtaaaaactatggccgtgtagtttacgaaggtttaaaaggtggtttagacttcttaaaagatgacgaaaacattaactctcaaccattcatgcgttggagagagcgtttcttatactgtatggaaggtattaaccgtgctgctgctgctacaggtgaagttaaaggttcatacttaaacatcactgctggtacaatggaagaagtatacaaacgtgctgaatatgctaaagcagttggctctatagttgttatgattgacttagttatgggttacacagcaattcaaagttctgctatctgggctcgtgataacgatatgcttttacacttacaccgtgcaggtaactcaacttacgctcgtcaaaaaaatcatggtattaacttccgtgttatttgtaaatggatgcgtatgtctggtgtagatcatatccacgctggtacagttgtaggtaaattagaaggtgatcctttaatgattaaaggtttctacgatgttttaagattaacacacttagatgttaacttaccgtatggtatcttcttcgaaatgacatgggctagtttacgtaaatgtgacaataaataacaatgccgggcc-tttcaggtctggcacttggaatgagaacaactcaaaccacttatcgaggatcaattggagggcaagtctggtgccagcagccgcggtaattccagctccaatagcgtatattaaagttgttgcagttaaaaagct-cgtagttggatttgtggcagtgctcg-agtgcc--ttttttggatgctctgagcacagccatccttgggaggaattcgtgtggcattaggttgttgcatgggggatactcaacttttactg-tgaaaaaatcagcgcgttcaaagcaagcttatgctcttgaatgtattagcatggaataataagataggacagaagtactattttgttggtttgcgcacttctgtaatgattaaaagggatagttgggggtattcgtattccattgtcagaggtgaaattcttggatttttggaagacgaactactgcgaaagcatttaccaaggatgttttcattaatcaagaacgaaagttaggggatcgaagatgattagataccatcgtagtcttaaccataaactatgccgacaagggattggtggggttccgtaatgtctccatcagcaccttaataagcggaggaaaagaaactaacaaggattccctcagtaagggcgactgaagcgggaagagctcaagatgtgaatcggtgtttc-ggcactgaattgtggtctatagattctggcatt-aa--tgactgggtaaag-ttccttggaataggacggcaaagagggtgagacccccgtgaacctgggcttta-gagctggtatcaacgagtcgagttgtttgggattgcagctcaaagtgggaggtaaattccttctaaagctaaatatgggcgagacaccgatagtgtacaagtaccgtgagggaaagatgcaaagaactttgaaaagagagttaaagagcacctgaaattgctgaaagggaagcgaaggaaatcagtgaaggt-ttagttgcattttcttgtttgcttgcaggcgagacgctgtga-cgg--accgcgcaacgcttggttggattggattaattacccaggagggagttgacctctga---ggga-------------acaatttgatctgactgag---ttggtgcaaaatggttttcttctccccgtcttgaa
#Gomphonema_pumilum_TCC536_KC736599


0
nnnnnnnnnnnnnnnnnnnnnnnnnnnnnnnnnnnnnnnnngggttactgggatgcttcatacgcagtaaaaactactgatgttcttgcattattccgtattacaccacaaccaggtgtagatcctgtagaagctgctgcagctgtagctggtgaatcgtctacagcaacatggacagttgtatggactgatttattaacagcttgtgatcgttaccgtgcaaaagcttaccgtgtagatccagttccaaatacaacagatcaatactttgctttcatcgcatacgaatgtgatttattcgaggaaggttcattatctaacttaacagcatcgattatcggtaacgtattcggtttcaaagctgtttctgcattacgtttagaagatatgcgtattcctcactcatacttaaaaacattccaaggtcctgcgactggtattattgtagaacgtgagcgtttaaataaatacggtgctccattattaggtgctacagtaaaaccaaaattaggtttatctggtaaaaactacggccgtgtagtatacgaaggtttaaaaggtggtttagacttcttaaaagatgacgaaaacattaactctcaaccgtttatgcgttggagagagcgtttcttaaactgtatggaaggtattaaccgtgctgcttcagctacaggtgaaatcaaaggttcatacttaaacatcactgcgggaacaatggaagaagtgtacaaacgtgctgagtacgctaaagcagttggttctgtaatcgtaatgatcgatttagttatgggttacacagcaattcaaagttcagctatctgggctcgcgataacgatatgcttttacatttacaccgtgcaggtaactcaacttacgctcgtcaaaaaaatcatggtattaacttccgtgttatttgtaaatggatgcgtatgtctggtgtagatcatatccacgctggtacagttgttggtaaattagaaggtgatcctttaatgattaaaggtttctacgatgttttacgtttaacaaacttagacgttaacttaccatacggtatcttcttcgaaatgacatgggctagtttacgtaaatgtgacaataaataacaatgccgggcc-tttcaggtctggcacttggaatgagaacaactcaaaccacttatcgagtatcaattggagggcaagtctggtgccagcagccgcggtaattccagctccaatagcgtatattaaagttgttgcagttaaaaagct-cgtagttggatttgtggttgtgttca-ggagcc--atttttggattccttgaacacgatcatctttgggaggaatttgtgtggcattagcttgttgcacgggggatactcaacgtttactg-tgaaaaaatcagcgcgttcaaagcaagcttatgctg-tgaatgtattagcatggaataataagataggaccttggtactattttgttggtttgtgcaccgaggtaatgattaatagggacagttgggggtattcgtattccattgtcagaggtgaaattcttggatttttggaagacgaactactgcgaaagcatttaccaaggatgttttcattaatcaagaacgaaagttaggggatcgaagatgattagataccatcgtagtcttaaccataaactatgccgacaagggattggtagagtttcgtaatgtctctatcagcaccttaataagcggaggaaaagaaactaacaaggattccctcagtaagggcgactgaagcgggaagagctcataatgtgaatcggtgtttc-ggcactgaattgtggtctatagattctcacact-ac--tgactgggttaag-tcccttggaatagggcggcagagagggtgagacccccgtgaacccggactttg-gagtgagtttcaacgagtcgagttgtttgggattgcagctctaagtgggaggtaaattccttctaaagctaaatatgggtgagacaccgatagtgtacaagtaccgtgagggaaagatgcaaagaactttgaaaagagagttaaagagtacctgaaattgctgaaagggaagcgaaggaaactagtgatggt-cctgtagcattttcttgttggcttgctggcaagacgctgtta-cgg--accgcgcaacacttggttgagacggatctattaccccgtacgtcgttggcgtgtga---agga-------------acggttcgacttgactgag---ttggggctaaatggttttcttctccccgtcttgaa
#Gomphonema_subclavatum_var._mexicanum_FD108_KJ011849


0
agtgaccgttacgaatctggtgtaattccttacgctaaaatgggttactgggatgcttcatacgcggtaaaaactactgacgttcttgcattattccgtattacaccacaaccaggtgtagatcctgtagaagctgctgcagctgtagctggtgagtcttctacagcaacatggacagttgtatggactgatttattaacagcgtgtgatcgttaccgtgcaaaagcgtaccgtgtagatccagttccaaatacaacagatcaatactttgctttcattgcatacgaatgtgatttatttgaagaaggttcattatctaacttaacagcatctatcatcggtaacgtattcggttttaaagctgtttctgcattacgtttagaagatatgcgtattcctcactcatacttaaaaacattccaaggtcctgcgactggtattattgtagaacgtgaacgtttaaacaaatacggtgctccattattaggtgctacagtaaaaccaaaattaggtttatctggtaaaaactatggtcgtgtagtttacgaaggtttaaaaggtggtttagacttcttaaaagatgacgaaaacattaactctcaaccgttcatgcgttggagagagcgtttcttaaactgtatggaaggtattaaccgtgctgcttcagctacaggtgaagtaaaaggttcttacttaaacattactgcagctacaatggaagaagtgtacaaacgtgctgagtacgctaaagcagttggttctgtaatcgtaatgatcgatttagttatgggttacacagcaattcaaagttcagctatctgggctcgtgaaaacgacatgcttttacacttacaccgtgcaggtaactcaacttacgctcgtcaaaaaaatcatggtattaacttccgtgttatttgtaaatggatgcgtatgtctggtgtagatcatatccacgctggtacagttgttggtaaattagaaggtgatcctttaatgattaaaggtttctacgatgttttacgtttaacaaatttagatgttaacttaccatacggtatcttcttcgaaatgacatgggctagtttacgtaaatgtgacaataaataacaatgccgggcc-tttcaggtctggcacttggaatgagaacaactcaaaccacttatcgaggatcaattggagggcaagtctggtgccagcagccgcggtaattccagctccaatagcgtatattaaagttgttgcagttaaaaagct-cgtagttggatttgtggctgtgcttg-ggaacc--atttttggattccctaagcacggccatctttgggaggaattcgtgtggcattagcttgttgcatgggggatactcaacgtttactg-tgaaaaaatcagcgcgttcaaagcaagcttatgctg-tgaatgtattagcatggaataataagataggaccttggtactattttgttggtttgtgcaccgaggtaatgattaatagggacagttgggggtattcgtattccattgtcagaggtgaaattcttggatttttggaagacgaactactgcgaaagcatttaccaaggatgttttcattaatcaagaacgaaagttaggggatcgaagatgattagataccatcgtagtcttaaccataaactatgccgacaagggattggtagagtttcgtaatgtctctatcagcaccttaataagcggaggaaaagaaactaactaggattccctcagtaagggcgactgaagcgggaagagctcataatgtgaatcggtgtttc-ggcactgaattgtggtctatagattctcacact-ac--tggctgggttaag-tcccttggaatagggcggcatagagggtgagacccccgtgaacctggactttg-gagtgagtttcaacgagtcgagttgtttgggattgcagctctaagygggaggtaaattccttctaaagctaaatatgggcgagacaccgatagtgtacaagtaccgtgagggaaagatgcaaagaactttgaaaagagagttaaagagtacctgaaattgctgaaagggaagcgaaggaaactagtgatggt-cctgtagcattttcttgttggcttgctggcaagacgctgtta-cgg--accgcgcaacacttggttgagatgaatccagtacctcatttgtcgttgacaattga---tgga-------------aaggtttgacttgactgag---ctggggctaaatggttttcttctccccgtcttgaa
#Karthickia_verestigmata_MZ363619


0
nnnnnnnnnnnnnnnnnnnnnnnnnnnnnnnnnnnnnnnatgggttactgggatgcttcatacgcagtaaaaactactgatgttcttgcattattccgtattacaccacaaccaggtgttgatccagtagaagctgcagcagctgtagctggtgaatcttcaacagcaacatggacagttgtatggactgatttattaacagcttgtgatcgttaccgtgctaaagcttaccgtgtagatccagttccaaatacaacagatcaattcttcgctttcatcgcatacgaatgtgatttatttgaagaaggttcattagctaacttaacagcgtctatcattggtaacgtatttggttttaaagccgtttctgcattacgtttagaagatatgcgtattcctcactcatacttaaaaacattccaaggtcctgcaactggtattattgtagaacgtgagcgattaaacaaatacggtgctccattattaggtgcaacagtaaaaccaaaattaggtttatctggtaaaaactatggtcgtgtagtttatgaaggtttaaaaggtggtttagacttcttaaaagatgatgaaaacattaactctcaaccatttatgcgttggagagaacgtttcttatactgtatggaaggtattaaccgtgctgctgctgctacaggtgaagttaaaggttcatacttaaacataacttctggtacaatggaagaagtgtacaaacgtggtgagtacgctaaagctgttggttcagtaatcgtaatggtagatttagttatgggttacacagctctacaaagtgctgctatctgggctcgtgaaaatgactgtattttacacttacaccgtgctggtaactcaacttacgctcgtcaaaagaaccacggtattaacttccgtgtaatttgtaagtggatgcgtatgtctggtatggatcatatccacgctggtacagttgttggtaaattagaaggtgatcctttaatgattaaaggtttctacgatactttaagattaacacatatggatgttaacttaccatacggtatcttcttcgaaatgacatgggctagtttacgtaaatgtgacaataaataacaatgccgagcc-tttcaggtttggcacttggaatgagaacaactcaaaccacttaacaagtatcaattggagggcaagtctggtgccagcagccgcggtaattccagctccaatagcgtatattaaagttgttgcagttaaaaagct-cgtagttggatgtgtggcgataattg-gattcc---tcttttggtttcctaccatttgtcatctgtaggtggaatcaatgtggcattaggttgtcacgttgaggatgtctatcatttactg-tgaaaaaatcagcgcgttcaaagcaggcttatgccattgaatgtattagcatggaataataagatagggccctggtactattttgttggtttgcgcaccaaggtaatgattaatagggactgtcgggggtattcgtattccattgtcagaggtgaaattcttggatttttggaagacgcacaactgcgaaagcatttaccaaggatgttttcattaatcaagaacgaaagttaggggatcgaagatgattagataccatcgtagtcttaaccataaactatgccgacaagggattggtggggctccgtaatgtctccatcagcaccttaataagcggaggaaaagaaattaactaagattcccctagtaaaggcgattgaagcgggataagctcagcatgtgaattgactt------tgtcaagttgtggtctgcaggcttttgcgtt-ac--tggccgggtgaag-tctcttggaacagagcggcagagagggtgacacccccgtgaacctggcctcta-gagcaattgccaaagagtcgagttgtttgggattgcagctctaatttggtggtaaattccatctaaagctaaataatgatgggaaaccgatagtgaacaagtaccgtgagggaaagatgcaaagaactttggaaagagagttaaagagtacctgaaattgctgaaagggaagcgaaggaaatcagtgattgc-caagtcatatttttctagctgcttgcggctaggacgctgtgg-cg---gcgatgtctcggttkgtttggttctgttgaaattagcggtgggcgtg-cccgctgc---cgta-------------tggacgcgaccagactgac---tcgagtcgaaatggttttcttcaccccgtcttgaa
#Placoneis_abiskoensis_FD363_KJ011850


0
agtgaccgttacgaatctggtgtaatcccttacgctaaaatgggttactgggatgcttcatacgcagtaaaaactactgacgttcttgcattattccgtattacaccacaacccggtgtggatccagtagaagctgctgcagctgtagctggtgaatcttcaacagcaacatggacagttgtatggacggatttattaacagcttgtgatcgttatcgtgctaaagcttaccgagtagatccagttccaaatacaacagaccaatttttcgcttttatcgcatatgaatgtgatttattcgaagaaggttcattagctaacttaactgcatctatcattggtaacgtattcggtttcaaagccgtttctgcattacgtttagaagatatgcgtattcctcactcatacttaaaaacattccaaggtcctgccactggtattattgtagaacgtgagcgtttaaataaatacggtgcaccattattaggtgcaacagtaaaaccaaaattaggtttatctggtaaaaactacggtcgtgtagtttacgaaggtttaaaaggtggtttagacttcttaaaagatgatgagaatattaactctcaaccattcatgcgttggagagaacgtttcttatactgtatggaaggtattaaccgtgctgctgcagctacaggtgaagttaaaggttcatacttaaacatcactgctggtacaatggaagaagtttacaaacgtgctgagtacggtaaagctgttggttctatcattgtaatgattgacttagttatgggttacacagcaattcaaagtgctgctatttgggctcgtgacaacgatatgcttttacacttacaccgtgcaggtaactcaacttatgcgcgtcaaaaaaatcatggtattaacttccgtgttatttgtaaatggatgcgtatgtcgggtgtagatcatatccacgctggtacagttgttggtaaattagaaggtgatcctttaatgattaaaggtttctacgatactttacgtttaacacacttagacgttaacttaccttatggtattttcttcgaaatgacatgggctagtttacgtaaatgtgacaataaataacaatgccgggcc-cttcgggtctggcacttggaatgagaacaactcaaaccacttatcgaggatcaattggagggcaagtctggtgccagcagccgcggtaattccagctccaatagcgtatattaaagttgttgcagttaaaaagct-cgtagttggatttgtgggggaacctc-tggccc---attttggtgccgtgaggraccgccatccttgggtggagcctgtgtggcattaggttgtcgtgcaggggatgcccatcatttactg-tgaaaaaatcagcgcgttcaaagcaggcttatgccattgaatgtattagcatggaataataagataggaccttggcactattttgttggtttgcgcaccgaggtaatgattaatagggacagttgggggtattcgtattccattgtcagaggtgaaattcttggatttctggaagacgaactactgcgaaagcatttaccaaggatgttttcattaatcaagaacgaaagttaggggatcgaagatgattagataccatcgtagtcttaaccataaactatgccgacaagggattggtggggttccgtaatgtctccatcagcaccttaataagcggaggaaaagaaaccaactaggattccctcagtaagggcgactgaagtgggaagagctcagtatgtgaattggtgcttc-ggcactgaattgtggtctacagatcgtcacgct-ac--gggatgggtcaag-tcccttggaacagggcggcagagagggtgagacccccgtaaacccwatccttc-gagtgtcggtcaacgagtcgagttgtttgggattgcagctccaagtgggtggtaaattccatctaaagctaaataccggtgggaaaccgatagtgtacaagtaccgtgagggaaagatgcaaagaactttgaaaagagagttaaagagtacctgaaattgctgaaaaggaagcgaaggaaaccagtgttggc-cgcgccatatttttccgtctgcttgcaggcgggacgctgtgg-cag--gctgcgtctctgttggccgtgctgtgcccaactgcgcagggagagttgatcyctgc---ttgc-------------tgggcctggtgtggctgag---tagcgaccaaatggttttcttctccccgtcttgaa
#Placoneis_elginensis_AT-160Gel18_AM710459


0
nnnnnnnnnnnnnnnnnnnnnnnnnnnnnnnnnnnnnnnnnnnnnnnnnnnnnnnnnnnnnnnnnnnnnnnnnnnnnnnnnnnnnnnnnnnnnnnnnnnnnnnnnnnnnnnnnnnnnnnnnnnnnnnnnnnnnnnnnnnnnnnnnnnnnnnnnnnnnnnnnnnnnnnnnnnnnnnnnnnnnnnnnnnnnnnnnnnnnnnnnnnnnnnnnnnnnnnnnnnnnnnnnnnnnnnnnnnnnnnnnnnnnnnnaaatacaacagaccaattcttcgcttttatcgcatatgaatgtgatttattcgaagaaggttcattagctaacttaactgcatctatcattggtaacgtattcggtttcaaagccgtttctgcattacgtttagaagatatgcgtattcctcactcatacttaaaaacattccaaggtcctgctactggtattgttgtagagcgtgagcgtttaaataaatacggtgcgccattattaggtgcaacagtaaaaccaaaattaggtttatctggtaaaaactacggtcgtgtagtttacgaaggtttaaaaggtggtttagacttcttaaaagatgatgaaaatattaactctcaaccattcatgcgttggagagaacgtttcttatactgtatggaaggtattaaccgtgctgctgcagctacaggtgaagtaaaaggttcatacttaaacatcactgctggtacaatggaagaagtttacaaacgtgctgagtacggtaaagctgttggttctatagttgtaatgattgacttagttatgggttacacagcaattcaaagtgctgctatttgggctcgtgaaaacgatatgattttacacttacaccgtgcaggtaactcaacttatgcgcgtcaaaaaaatcatggtattaacttccgtgttatttgtaaatggatgcgtatgtctggtgtagaccatatccacgctggtannnnnnnnnnnnnnnnnnnnnnnnnnnnnnnnnnnnnnnnnnnnnnnnnnnnnnnnnnnnnnnnnnnnnnnnnnnnnnnnnnnnnnnnnnnnnnnnnnnnnnnnnnnnnnnnnnnnnnnnnnnnnnnnnnnnnngacaataaataacaatgccgggcc-tttcaggtctggcacttggaatgagaacaactcaaaccacttatcgaggatcaattggagggcaagtctggtgccagcagccgcggtaattccagctccaatagcgtatattaaagttgttgcagttaaaaagct-cgtagttggatttgtgggggtgcctc-tggtcc---attttggtgccgtgaggaaccgccatccttgggtggaacctgtgtggcattaggttgtcgtgcaggggatgctcatcatttactg-tgaaaaaatcagcgcgttcaaagcaggcttatgccattgaatgtattagcatggaataataagataggaccttggtactattttgttggtttgcgcaccgaggtaatgattaatagggacagttgggggtattcgtattccattgtcagaggtgaaattcttggatttctggaagacgaacgactgcgaaagcatttaccaaggatgttttcattaatcaagaacgaaagttaggggatcgaagatgattagataccatcgtagtcttaaccataaactatgccgacaagggattggtggggttccgtaatgtctccatcagcaccttaataagcggaggaaaagaaaccaactaggattcccccagtaagggcgactgaagcgggagtagctcaggatgtgaatcggtgtttc-ggcactgaattgtggtctacagactgtcacgcc-ac--gggccgggtcaag-tcccttggaacagggcggcagagagggtgagacccccgtaaacctggcccacc-gagtgtacgtcaacgagtcgagttgtttgggattgcagctcaaagtgggtggtaaattccatctaaagctaaataccggtgggagaccgatagcgtacaagtaccgtgagggaaagatgcaaagaactttgaaaagagagttaaagagtacctgaaattgctgaaacggaagcgaaggaaaccagtgttggc-cgcgccatatttttccgtctgcttgcaggcgggacgctgtgg-cag--gccgggtctctgttggctggtctgggtctaactgcgcagggagagttgatccctgc---atgc-------------tggaccgaggctggctgag---tagcgacgaaatggttttcttctccccgnnnnnnn
#Placoneis_hambergii_AT-160Gel09_AM710497


0
nnnnnnnnnnnnnnnnnnnnnnnnnnnnnnnnnnnnnnnnnnnnnnnnnnnnnnnnnnnnnnnnnnnnnnnnnnnnnnnnnnnnnnnnnnnnnnnnnnnnnnnnnnnnnnnnnnnnnnnnnnnnnnnnnnnnnnnnnnnnnnnnnnnnnnnnnnnnnnnnnnnnnnnnnnnnnnnnnnnnnnnnnnnnnnnnnnnnnnnnnnnnnnnnnnnnnnnnnnnnnnnnnnnnnnnnnnnnnnnnnnnnnnnnaaatacaacagatc-attcttcgcttttattgcatatgaatgtgatttattcgaagaaggttcattagctaacttaactgcctctatcattggtaacgtattcggtttcaaagctgtttctgcattacgtttagaagatatgcgtattcctcattcatatttaaaaacattccaaggtcctgcaactggtattattgtagaacgtgagcgtttaaacaaatacggtgcgccattattaggtgctacagtaaaaccaaaattaggtttatctggtaaaaactacggtcgtgtagtttacgaaggtttaaaaggtggtttagacttcttaaaagatgacgaaaacattaactcacaaccatttatgcgttggagagagcgtttcttatactgtatggaaggtattaatcgtgctgctgctgctacaggtgaagttaaaggttcatacttaaacattactgctggtacaatggaagaagtttacaaacgtgctgaatatggtaaagcagttggctctatagttgtaatgattgacttagttatgggttacacagcaattcaaagtgctgctatttgggctcgtgacaatgacatgcttttacacttacaccgtgcaggtaactcaacttacgctcgtcaaaaaaatcatggtattaacttccgtgttatttgtaaatggatgcgtatgtctggtgtagaccatatccatgctggtannnnnnnnnnnnnnnnnnnnnnnnnnnnnnnnnnnnnnnnnnnnnnnnnnnnnnnnnnnnnnnnnnnnnnnnnnnnnnnnnnnnnnnnnnnnnnnnnnnnnnnnnnnnnnnnnnnnnnnnnnnnnnnnnnnnnngacaataaataacaatgccgggcg-tttcacgtctggcacttggaatgagaacaactcaaaccacttatc-aggatcaattggagggcaagtctggtgccagcagccgcggtaattccagctccaatagcgtatattaaagttgttgcagttaaaaagct-cgtagttggatttgtggcggccccgg-ctggcc--cattttggtgctggtcgggggtgccatccttgggtggatcctgtgtggcattaggttgtcgcgcaggggatgcccatcatttactg-tgaaaaaatcagcgcgttcaaagcaggcttacgccattgaatgtattagcatggaataataagataggaccttggtactattttgttggtttgcgcaccgaggtaatgattaatagggacagttgggggtattcgtattccattgtcagaggtgaaattcttggatttctggaagacgaactactgcgaaagcatttaccaaggatgttttcattaatcaagaacgaaagttaggggatcgaagatgattagataccatcgtagtcttaaccataaactatgccgacaagggattggtggggttccgtaatgtctccatcagcaccttaataagcggaggaaaagaaactaaccaggattccctcagtaagggcgactgaagcgggaatagctcacgttgtgaatcggtgcctc-ggcactgaattgtggtctacagacacgcacact-ac--tggccgggtcaag-tcctttggaacagggcggcaaagagggtgagacccccgtgcacctggccttgg-aagtgtgtgtcaacgagtcgagttgtttgggattgcagctccaagtgggtggtaagctccatctaaagctaaataccggtgggaaaccgatagtgtacaagtaccgtgagggaaagatgcaaagaactttgaaaagagagttaaagagtacctgaaattgctgaaagggaagcgaaggaaaccagtgtaggc-gccgccgcattttcccgtctgcttgcagtcgggacgctgtkg-cac--gccgtgtcgcccttggttgggtgrgattgaactgcgcagagaaagttgttccctgc---atgc-------------tagatctggcccgaccgag---ctgcgacgaaat-gctttcttctctccgtctnnnn
#Placoneis_sp._AT-220.09_AM710481


0
nnnnnnnnnnnnnnnnnnnnnnnnnnnnnnnnnnnnnnnnnnnnnnnnnnnnnnnnnnnnnnnnnnnnnnnnnnnnnnnnnnnnnnnnnnnnnnnnnnnnnnnnnnnnnnnnnnnnnnnnnnnnnnnnnnnnnnnnnnnnnnnnnnnnnnnnnnnnnnnnnnnnnnnnnnnnnnnnnnnnnnnnnnnnnnnnnnnnnnnnnnnnnnnnnnnnnnnnnnnnnnnnnnnnnnnnnnnnnnnnnnnnnnnnaaatacaacagatc-attcttcgctttcattgcatatgaatgtgatttatttgaagaaggttcattagctaacttaactgcgtctatcattggtaacgtatttggtttcaaagccgtttctgcattacgtttagaagatatgcgtattcctcactcatacttaaaaacattccaaggtccagcaactggtattattgtagagcgtgaacgtttaaacaaatacggtgctcctttattaggtgcaacagtaaaaccaaaattaggtttatctggtaaaaactacggtcgtgtagtttacgaaggtttaaaaggtggtttagacttcttaaaagatgatgaaaacattaactcacaaccatttatgcgttggagagaacgtttcttatactgtatggaaggtattaaccgtgctgctgctgctacaggtgaagttaaaggttcatacttaaacatcactgctggtacaatggaagaagtttacaaacgtgctgaatacggtaaagctattggttcaatcgttgtaatgattgatttagtaatgggttacacagcaattcaaagtgctgcaatttgggctcgtgaaaatgatatgcttttacatttacaccgtgcaggtaactcaacttatgcacgtcaaaaaaatcatggtattaacttccgtgttatttgtaaatggatgcgtatgtctggtgtagatcatatccacgctggtannnnnnnnnnnnnnnnnnnnnnnnnnnnnnnnnnnnnnnnnnnnnnnnnnnnnnnnnnnnnnnnnnnnnnnnnnnnnnnnnnnnnnnnnnnnnnnnnnnnnnnnnnnnnnnnnnnnnnnnnnnnnnnnnnnnnngacaataaataacaatgccgggcc-tttcaggtctggcacttggaatgagaacaactcaaaccacttatcgaggatcaattggagggcaagtctggtgccagcagccgcggtaattccagctccaatagcgtatattaaagttgttgcagttaaaaagct-cgtagttggatttgtggcggtgcctg-tggtcc--atttttggtacctgtaggcaccgtcatccttgggtggaagctgcatggcattaggttgtcgtgcaggggatgctcatcatttactg-tgaaaaaatcagcgcgttcaaagcaggcttatgccattgaatgtattagcatggaataataagataggaccttggtactattttgttggtttgcgcaccgaggtaatgattaatagggacagttgggggtattcgtattccattgtcagaggtgaaattcttggatttctggaagacgaaccactgcgaaagcatttaccaaggatgttttcattaatcaagaacgaaagttaggggatcgaagatgattagataccatcgtagtcttaaccataaactatgccgacaagggattggtggggtttcgtaatgtctccatcagcaccttaataagcggaggaaaagaaactaactaggattcccccagtaagggcgactgaagcgggaatagctcgaaatgtgaatcggtgtttc-ggcaccgaattgtggtttgaagacactcgcgct-acgtaggtcggggcaag-tcccttggaacagggcggcagagagggtgagacccccgtgtgcctgacctgtg-gagcgtgtgtcaacgagtcgagttgtttgggattgcagctctaagcgggtggtaaattccatctaaagctaaataccggtgggaaaccgatagcgtacaagtaccgtgagggaaagatgcaaagaactttgaaaagagagttaaagagtacctgaaattgctgaaagggaagcgaaggaaagcagtgttggc-gctgccgcattttcttgtctgcttgcaggcaggacgctgtga-cag--gccgtgtcttggttggttgaactggttggaagcgtcaggagagcgttgctctgttg---gagc-------------tggagccagtgcgactgag---ctgcgacgaaatgcttttcttctccccgnnnnnnn
#Qinia_hubeii_CBac2022123_rbcL


0
agtgaccgttacgaatctggtgtaatcccttacgctaaaatgggttactgggatgcttcatacgcagtaaaaactactgatgtgcttgcattattccgtattacaccacaaccaggtgtagatccagtagaagctgcggcagccgtagcaggtgaatcttcaacagcaacatggacagttgtatggactgatttattaacagcttgtgatcgttaccgtgctaaagcttaccgtgtagatccagttccaaacacaactgaccaatttttcgcttttatcgcatatgaatgtgatttatttgaagaaggttcattagctaacttaacagcatctatcattggtaacgtatttggttttaaagccgtttctgcattacgtttagaagatatgcgtattcctcactcatatttaaaaacattccaaggtcctgcgactggtatcatcgtagaacgtgagcgtttaaacaaatacggtgctcctttattaggtgcaacagtaaaacctaagttaggtttatctggtaaaaactacggtcgtgtagtttacgaaggtttaaaaggtggtttagactttttaaaagatgatgaaaacattaactcacaaccatttatgcgttggagagaacgtttcctatactgtatggaaggtattaaccgtgctgctgccgctacaggtgaagttaaaggttcatacttaaatattactgctggaacaatggaagaagtttacaaacgtgctgagtacggtaaagctgttggttctgttgtagtaatgatcgatttagttatgggttacacagcaattcaaagtgctgctatttgggctcgtgataatgattgtatcttacacttacaccgtgcaggtnnnnnnnnnnnnnnnnnnnnnnnnnnnnnnnnnnnnnnnnnnnnnnnnnnnnnnnnnnnnnnnnnnnnnnnnnnnnnnnnnnnnnnnnnnnnnnnnnnnnnnnnnnnnnnnnnnnnnnnnnnnnnnnnnnnnnnnnnnnnnnnnnnnnnnnnnnnnnnnnnnnnnnnnnnnnnnnnnnnnnnnnnnnnnnnnnnnnnnnnnnnnnnnnnnnnnnnnnnnnnnnnnnnnnnngacaataaataacaatgccgagcc-tttcaggtttggcacttggaatgagtacaactcaaaccacttaacgaggatcaattggagggcaagtctggtgccagcagccgcggtaattccagctccaatagcgtatattaaagttgttgcagttaaaaagct-cgtagttggatgtgtgtcggttgtag-gatccc---atctttggtttcctacgaaccggcatctgtaggtggaattagtgtggcattaggttgtcatgttgaggatacctaccatttactg-tgaaaaaatcagcgcgttcaaagcaggcttatgccattgaatgtattagcatggaataataagataggaccgtggtactattttgttggtttgcgcaccaaggtaatgattaatagggactgtcgggggtattcgtattccattgtcagaggtgaaattcttggatttctggaagacgcactactgcgaaagcatttaccaaggatgttttcattaatcaagaacgaaagttaggggatcgaagatgattagataccatcgtagtcttaaccataaactatgccgacaagggattggtggggttccgtaatgtctccatcagcaccttnnnnnnnnnnnnnnnnnnnnnnnnnnnnnnnnnnnnnnnnnnnnnnnnnnnnnnnnnnnnnnnnnnnnnnnnnnnnnnnnnnnnnnnnnnnnnnnnnnnnnnnnnnnnnnnnnnnnnnnnnnnnnnnnnnnnnnnnnnnnnnnnnnnnnnnnnnnnnnnnnnnnnnnnnnnnnnnnnnnnnnnnnnnnnnnnnnnnnnnnnnnnnnnnnnnnnnnnnnnnnnnnnnnnnnnnnnnnnnnnnnnnnnnnnnnnnnnnnnnnnnnnnnnnnnnnnnnnnnnnnnnnnnnnnnnnnnnnnnnnnnnnnnnnnnnnnnnnnnnnnnnnnnnnnnnnnnnnnnnnnnnnnnnnnnnnnnnnnnnnnnnnnnnnnnnnnnnnnnnnnnnnnn-nnnnnnnnnnnnnnnnnnnnnnnnnnnnnnnnnnnnnnnnnnnnnnnnnnnnnnnnnnnnnnnnnnnnnnnnnnnnnnnnnnnnnnnnnnnnnnnnnnnnnnnnnnnnnnnnnnnnnnnnnnnnnnnnnnnnnnnnnnnnnnnnnnnnnnnnnnnnnnnnnnnnnnnnnnnnnnnnnnnn
#Qinia_hubeii_CBac2022142_rbcL


0
agtgaccgttacgaatctggtgtaatcccttacgctaaaatgggttactgggatgcttcatacgcagtaaaaactactgatgtgcttgcattattccgtattacaccacaaccaggtgtagatccagtagaagctgcggcagccgtagcaggtgaatcttcaacagcaacatggacagttgtatggactgatttattaacagcttgtgatcgttaccgtgctaaagcttaccgtgtagatccagttccaaacacaactgaccaatttttcgcttttatcgcatatgaatgtgatttatttgaagaaggttcattagctaacttaacagcatctatcattggtaacgtatttggttttaaagccgtttctgcattacgtttagaagatatgcgtattcctcactcatatttaaaaacattccaaggtcctgcgactggtatcatcgtagaacgtgagcgtttaaacaaatacggtgctcctttattaggtgcaacagtaaaacctaagttaggtttatctggtaaaaactacggtcgtgtagtttacgaaggtttaaaaggtggtttagactttttaaaagatgatgaaaacattaactcacaaccatttatgcgttggagagaacgtttcctatactgtatggaaggtattaaccgtgctgctgccgctacaggtgaagttaaaggttcatacttaaatattactgctggaacaatggaagaagtttacaaacgtgctgagtacggtaaagctgttggttctgttgtagtaatgatcgatttagttatgggttacacagcaattcaaagtgctgctatttgggctcgtgataatgattgtatcttacacttacaccgtgcaggtaactcaacatatgctcgtcaaaagaatcacggtattaacttccgtgttatctgtaaatggatgcgtatgtctggtgtagatcatattcacgctggtacagttgttggtaaattagagggtgatcctttaatgattaaaggtttctacgatgttttacgattaacacacttagatgttaacttaccatacggtatcttcttcgaaatgacatgggctagtttacgtaaatgtgacaataaataacaatgccgagcc-tttcaggtttggcacttggaatgagtacaactcaaaccacttaacgaggatcaattggagggcaagtctggtgccagcagccgcggtaattccagctccaatagcgtatattaaagttgttgcagttaaaaagct-cgtagttggatgtgtgtcggttgtag-gatccc---atctttggtttcctacgaaccggcatctgtaggtggaattagtgtggcattaggttgtcatgttgaggatacctaccatttactg-tgaaaaaatcagcgcgttcaaagcaggcttatgccattgaatgtattagcatggaataataagataggaccgtggtactattttgttggtttgcgcaccaaggtaatgattaatagggactgtcgggggtattcgtattccattgtcagaggtgaaattcttggatttctggaagacgcactactgcgaaagcatttaccaaggatgttttcattaatcaagaacgaaagttaggggatcgaagatgattagataccatcgtagtcttaaccataaactatgccgacaagggattggtggggttccgtaatgtctccatcagcaccttnnnnnnnnnnggaggaaaggcattacaagattcccctagtaaaggcgattgaagcgggaaaagctcagcatgtgaattggtgttt---gcaccaagttgtggtctgtggactcttgcatt-ac--tgactggatgaag-tcccttggaacagggcggcgaagagggtgatacccccgtgaatccagtctctg-aagcaattgtcatagagtcgagttgtttgggattgcagctctaatctggtggtaaattccatctaaagctaaatactgatgggaagccgatagcgaacaagtaccgtgagggaaagatgcaaagaactttgaaaagagagttaaagagtacctgaaattgctgaaaaggaagcgaaggaaatcagtgattac-ctagtcatattttcctatctgcttgcgggtaggacgctgtgg-cg---gtatggtttcgattggtttggtcagatcaaagatagcctcgggctctgtccgttgc---cgaa-------------gggattcgtccagaacaa----ccgagccgaaatggttttcttcttcccgtctagaa
#Qinia_wuhanensis_CBac2022127_rbcL


0
agtgaccgttacgaatctggtgtaatcccttacgctaaaatgggttactgggatgcttcatacgcagtaaaaactactgatgttcttgcattattccgtattacaccacaaccaggtgtggatccagtagaagctgctgcagctgtagctggtgagtcttcaacagcaacatggacagttgtatggactgatttattaacagcttgtgatcgttaccgtgctaaagcttaccgtgtagatccagttccgaatacaacagatcaattctttgcttttattgcatatgaatgtgatttattcgaagaaggttcattagctaacttaacagcttctatcattggtaacgtatttggttttaaagccgtttctgcattacgtttagaagatatgcgtattcctcactcatatttaaaaacattccaaggtcctgcaactggtattattgtagaacgtgaacgtttaaacaaatacggtgcaccattattaggtgcaacagtaaaaccaaaattaggtttatctggtaaaaactacggtcgtgtagtttatgaaggtttaaaaggtggtttagacttcttaaaagatgatgaaaacattaactctcaaccatttatgcgttggagagagcgtttcttatactgtatggaaggtattaaccgtgcggctgctgctacaggtgaagttaaaggttcatacttaaacatcactgctggtacaatggaagaagtttacaaacgtgctgaatacggtaaagctgttggttctgtaatcgtaatgatcgacttagttatgggttacacagcaattcaaagtgctgctatctgggctcgtgaaaatgattgtattttacacttacaccgtgcaggtaactcaacttacgctnnnnnnnnnnnnnnnnnnnnnnnnnnnnnnnnnnnnnnnnnnnnnnnnnnnnnnnnnnnnnnnnnnnnnnnnnnnnnnnnnnnnnnnnnnnnnnnnnnnnnnnnnnnnnnnnnnnnnnnnnnnnnnnnnnnnnnnnnnnnnnnnnnnnnnnnnnnnnnnnnnnnnnnnnnnnnnnnnnnnnnnnnnnnnnnnnnnnnnnnnnnnnnnnnnnnnnnnnnnnnnnnnnnnnnnnnnnnnnnnnnnnnnnnnnnnnnnnnnnnnnnnnnnnnnnnnnnnnnnnnnnnnnnnnnnnnnnnnnnnnnnnnnnnnnnnnnnnnnnnnnnnnnnnnnnnnnnnnnnnnnnnnnnnnnnnnnnnnnnnnnnnnnnnnnnnnnnnnnnnnnnnnnnnnnnnnnnnnnnnnnnnnnnnnnnnnnnnnnnnnnnnnnnnnnnnnnnnnnnnnnnnnnnnnnnnnnnnnnnnnnnnnnnnnnnnnnnnnnnnnnnnnnnnnnnnnnnnnn-nnnnnnnnnnnnnnnnnnnnnnnnnnnnnnnnnnnnnnnnnnnnnnnnnnnnnnnnnnnnnnnnnnnnnnnnnnnnnnnnnnnnnnnnnnnnnnnnnnnnnnnnnnnnnnnnnnnnnnnnnnnnnnnnnnnnnnnnnnnnnnnnnnnnnnnnnnnnnnnnnnnnnnnnnnnnnnnnnnnnnnnnnnnnnnnnnnnnnnnnnnnnnnnnnnnnnnnnnnnnnnnnnnnnnnnnnnnnnnnnnnnnnnnnnnnnnnnnnnnnnnnnnnnnnnnnnnnnnnnnnnnnnnnnnnnnnnnnnnnnnnnnnnnnnnnnnnnnnnnnnnnnnnnntataagcagaggaaaagaaactaacaaggattcccttagtaagggcgactgaagagggaaaagcacaagatgaaaatcggtgtgca-agcactgaattgtggtcttaagtctgtcgcaat-aa--aagttggaagaagttctcttggaatagagcggcatagagggtgacacccccgttcttctgactttca-gagtgactgacaacgagtcgagttgcttgggattgcagctcaaagtgggtggtaaattccatctaatgctaaatatatatgagataccgatagtacacaagtaccgtgagggaaagatgcaaagaactttgaaaagagagttaaaaagtacctgaaattgctgaaattaaagagaaaggaaccagtgttaga-ggtgtcactttttcctttatgcttgcatataggacgctgtgg-catc-tagacgtcttgacagactaagctaaatgaaatttcttgttagcaggttctgctctc-----------------aatgattcattttcctggtttt---ttgagactaaatggtttttttcttcccgtctagaa
#Rhopalodia_contorta_L1299_HQ912392


0
agtgaccgttacgaatctggtgtaatcccttacgctaaaatgggttactgggatgctgcatatgcagtaaaaaatactgacgttcttgctttattccgtattacaccacaaccaggtgtagatccagtagaagctgctgcagctgtagctggtgaatcttcaactgctacatggacagtagtatggactgatttattaacagcttgtgaccgttaccgtgctaaagcttaccgtgtagatccagttccaaatacaactgatcaatattttgcatttattgcttatgaatgtgatttatttgaagaaggttctttagctaacttaacagcttctatcattggtaacgtattcggtttcaaagccgtatctgctttacgtttagaagatatgcgtattcctcactcttatttaaaaacattccaaggtccagcaacaggtgttgttgtagaacgtgaacgtttaaacaaatacggtactccattattaggtgcaactgtaaaaccaaaattaggtttatcaggtaaaaactatggtcgtgtagtatatgaaggtttaaaaggtggcttagacttcttaaaagatgatgaaaacattaactcacaaccatttatgcgttggagagaacgtttcttaaattgtatggaaggtattaaccgtgcatgttcagcaacaggtgaagtaaaaggttcttacttaaacgttactgctggtacaatggaagaagtttacaaacgtgctgaatatgctaagtctgtaggttctatcattattatgatcgacttagttatgggatacacagcaattcaatcaattgcactttggtctcgtgacaacgatatgcttttacatttacaccgtgcaggtaactctacatatgcacgtcaaaaaaatcatggtattaacttccgtgtaatttgtaaatggatgcgtatgtcaggtgtagatcatattcacgctggtactgttgtaggtaaattagaaggtgatcctttaatgattagaggtttctacgatactttattattaacaaaattagatgttaatttaccatatggtatcttcttcgaaatgacatgggcaagtttacgtaaatgtgacaataaataacaatgccgggcctttctaggtctggcaattggaatgagaacaatttaaatcccttatcgaggatcaattggagggcaagtctggtgccagcagccgcggtaattccagctccaatagcgtatattaaagttgttgcagttaaaaagct-cgtagttggatttgtggtctgctgtg-atgtcc---atactggtacgttcacgggagatcatccttgggtggaacctgcgtggcattaggttgtcgtgcatgggatacctaacgtttactg-tgaaaaaattagagtgttcaaagcaggcttaggctgttgaatatattagcatggaataatgaaataggaccttggtgctattttgttggtttgcgcactgaggtaatgattaacagggacagttgggggtattcgtattccattgtcagaggtgaaattcttggatttctggaagacgaactactgcgaaagcatttaccaaggatgttttcattaatcaagaacgaaagttaggggatcgaagatgattagataccatcgtagtcttaaccataaactatgccaacaagggattgacggggtttcgttacgtctccgtcagcaccttaataagcggaggaaaagaaactaactaggattggtttagtaacggcgagtgaagtgccaaaagcccatgttgtgaatcaatgc-----aaattgaattgtggttgtcatattcattc----gg--cttgtggacaaag-tcccctggaatggggcagccaagagggtgagactcccattagtccatatggcatgagaattgactttggagtcgagttgtttgggattgcagctctaattgggtggtaaattccatccaaggcaaaatactggtgagagaccgatagcgtacaagtaccgtgagggaaagatgcaaagccgcgcgaaagcgctgtcaaagagtacctgaacttgctgaaatggaagcaaaggaaatcagtgccaac-taaaccgcacttcctctgttgcttgcaaaagaggcgctgcga-cta--gtgttgtcccaatggggtggtaggtaggagaagctaaaaggcctnnnnnnnnnnn-------------------------------------------nnnnnnnnnnnnnnnnnnnnnnnnnnnnnnnnnnn
